# Supplementary material for: Evaluating Bacteriophage Impact on Vibrio Composition in the Gut of Broad‐Nosed Pipefish (Syngnathus typhle)
Source: Environ Microbiol Rep. 2025 Aug 7;17(4):e70125. doi: 10.1111/1758-2229.70125 (PMC12329430; doi:10.1111/1758-2229.70125)
Supplement: Supplementary file 2 — Data S2. Supporting Information Tables. [file EMI4-17-e70125-s001.xlsx]

## Sheet: Raw data statistics
Supplementary table 1a. Summary of all raw demultiplexed sequence counts for forward and reverse reads.
Treatment	Statistic	Forward reads	Reverse reads
All samples	Minimum	32	32
	Median	28,459.5	28,459.5
	Mean	28,823.75	28,823.75
	Maximum	91,222	91,222
	Total	11,068,321	11,068,321
	Combined total		22,136,642
SWABS (w/ controls)	Minimum	32	32
	Median	27,119	27,119
	Mean	27,703.13	27,703.13
	Maximum	91,222	91,222
	Total	9,225,141	9,225,141
	Combined total	18,450,282
SWABS	Minimum	32	32
	Median	27,591	27,591
	Mean	28,565.47	28,565.47
	Maximum	91222	91,222
	Total	9,112,384	9,112,384
	Combined total	18,224,768
GUT	Minimum	359	359
	Median	36,397	36,397
	Mean	35,511.55	35,511.55
	Maximum	66,095	66,095
	Total	1,669,043	1,669,043
	Combined total	3,338,086
MOCK trials	Minimum	30,755	30755
	Median	46,840	46,840
	Mean	43,534.25	43,534.25
	Maximum	49,702	49,702
	Total	174,137	174,137
	Combined total	348,274
Supplementary table 1b. Summary of trimmed demultiplexed sequence counts for forward and reverse reads
	Forward reads	Reverse reads
Minimum	19	19
Median	27,503.5	27,503.5
Mean	27,892.921875	27892.9
Maximum	88,158	88,158
Total	10,710,882	10,710,882
Supplementary table 2. Summary depicting the number of samples and raw features gathered during this investigation
Metric	Sample
Number of samples	384
Number of features	4,496
Total frequency	8,636,932
Supplementary table 3. Summary of sequence length statistics
Sequence Count	Min Length	Max Length	Mean length	Range	SD
4496	279	450	418.53	171	11.6
Supplementary table 4. Constituent volumes used to create bacteriophage incubation mixtures for mysids. Quantities stated in µL.
Treatment	K01M1 (PBS)	фSt2 (in Medium101)	фK04M1 (in Medium101)	Medium101	Seawater
Vibrio only (K1)	500	0	0	500	0
Lytic phage and Vibrio (LY)	500	500	0	0	0
Filamentous phage and Vibrio (FI)	500	0	500	0	0
Control (CO)	0	0	0	500	500

## Sheet: Taxonomy SWAB
Supplementary table 5. Summary of all deduced taxonomic units and confidence scores in all swab samples prior to chloroplast filtering
Feature ID	Confidence score	Domain	Phylum	Class	Order	Family	Genus	Species
4a2b55db694ef4b029b766eb267b3225	0.951943	Bacteria	Firmicutes	Bacilli	Mycoplasmatales	Mycoplasmataceae	Mycoplasma
f225ac4d6245c1ba31a846cf080edfee	0.92104	Bacteria	Bacteroidota	Bacteroidia	Flavobacteriales	Flavobacteriaceae	Croceitalea	uncultured_bacterium
9a36c182ff0d59e53575157950ce5423	0.99797	Bacteria	Bacteroidota	Bacteroidia	Flavobacteriales	Flavobacteriaceae	Spongiivirga	Spongiivirga_citrea
d4d96eeb9e1fa40d003a3f9b16927fa9	0.820571	Bacteria	Spirochaetota	Brevinematia	Brevinematales	Brevinemataceae	Brevinema	uncultured_spirochete
f0307ff9953f6b3c3d85689f4a961baf	0.950166	Bacteria	Proteobacteria	Gammaproteobacteria	Enterobacterales	Vibrionaceae	Aliivibrio
c11ef704e4a7bd6626d32863d9896e7a	0.901925	Bacteria	Proteobacteria	Gammaproteobacteria	Enterobacterales	Vibrionaceae	Aliivibrio
18db0554d940d52b5adaa1fcac91ae75	0.99834	Bacteria	Firmicutes	Bacilli	Mycoplasmatales	Mycoplasmataceae	Mycoplasma
c954ad9391d83ab02c6d4bca33291af0	1	Bacteria	Bacteroidota	Bacteroidia	Flavobacteriales	Flavobacteriaceae	Dokdonia
684ede89b1ff44ae73de7d50d23fe586	0.999996	Bacteria	Spirochaetota	Brevinematia	Brevinematales	Brevinemataceae	Brevinema	uncultured_spirochete
a73103c54309381a52180ef3ddb802c6	0.997882	Bacteria	Bacteroidota	Bacteroidia	Cytophagales	Cyclobacteriaceae	Fulvivirga	uncultured_bacterium
38a1b90348936a6365656e2369f2b0a5	0.999224	Bacteria	Firmicutes	Bacilli	Mycoplasmatales	Mycoplasmataceae	Mycoplasma
ce541cd3b5e4a31b7b51dcbc9ca657f5	1	Bacteria	Proteobacteria	Gammaproteobacteria	Enterobacterales	Vibrionaceae
e49f9c21534ccb8f838b1341d4e7a9c4	0.999993	Bacteria	Proteobacteria	Gammaproteobacteria	Enterobacterales	Pseudoalteromonadaceae	Pseudoalteromonas
f7a851d9b21903aba202f7d18c241d20	0.997001	Bacteria	Bacteroidota	Bacteroidia	Cytophagales	Cyclobacteriaceae	Fulvivirga	uncultured_bacterium
dbefb6ca1748312ddf93aba6bf604796	0.997682	Bacteria	Proteobacteria	Gammaproteobacteria	Enterobacterales	Vibrionaceae	Vibrio
3a6357c51e5febcc262277f4978bff5d	0.831858	Bacteria	Bacteroidota	Bacteroidia	Chitinophagales	Saprospiraceae	Portibacter	uncultured_Bacteroidetes
9f0379c7bb33b15115f9366ad37dcd8f	0.989479	Bacteria	Bacteroidota	Bacteroidia	Flavobacteriales	Crocinitomicaceae	Crocinitomix	uncultured_bacterium
74266750919a82da7dd99991316d05db	1	Bacteria	Proteobacteria	Gammaproteobacteria	Enterobacterales	Alteromonadaceae
564e6729b50f0618ed5db2b18af6f4c5	1	Bacteria	Proteobacteria	Gammaproteobacteria	Nitrosococcales	Methylophagaceae	Methylophaga
c3b06ebdad1cb7679c81c9bfb2e36b49	0.99482	Bacteria	Proteobacteria	Gammaproteobacteria	Burkholderiales	Burkholderiales_Incertae_Sedis	Candidatus_Branchiomonas	uncultured_bacterium
c65293b7005daa398c013e17ff10208b	0.841869	Bacteria	Proteobacteria	Alphaproteobacteria	Rhodobacterales	Rhodobacteraceae	Sulfitobacter
7ba28240ea502a8f88de865024452b00	0.991722	Bacteria	Proteobacteria	Alphaproteobacteria	Rhodobacterales	Rhodobacteraceae	Sulfitobacter
17fc7419276e3726d298c872e5932b79	0.879852	Bacteria	Bacteroidota	Bacteroidia	Chitinophagales	Saprospiraceae	Portibacter	uncultured_Bacteroidetes
bce6e2f2b0236981e67783c042ad3de1	0.951971	Bacteria	Proteobacteria	Gammaproteobacteria	Enterobacterales	Vibrionaceae	Vibrio
3504ccb9774eac468d3a78f93a9fb636	0.845921	Bacteria	Proteobacteria	Alphaproteobacteria	Rhodobacterales	Rhodobacteraceae	Sulfitobacter
57ee7ff71bd5b115fb47098330fec683	0.964873	Bacteria	Bacteroidota	Bacteroidia	Flavobacteriales	Flavobacteriaceae	Ulvibacter
956e7ff1efedb897da8b91687cfe5a0f	0.968653	Bacteria	Proteobacteria	Gammaproteobacteria	Enterobacterales	Alteromonadaceae	Alteromonas
b2c831a7930022485c8675e0a5be3bad	0.939425	Bacteria	Proteobacteria	Gammaproteobacteria	Enterobacterales	Vibrionaceae	Vibrio
a740cba828bcbf073d6a8ab8713f0f91	0.986476	Bacteria	Bacteroidota	Bacteroidia	Flavobacteriales	Cryomorphaceae	Vicingus	uncultured_bacterium
e86fc9068eeec8a7de54d83bf753c80e	0.982168	Bacteria	Bacteroidota	Bacteroidia	Flavobacteriales	Flavobacteriaceae	Maribacter
93b888a31eb54c4504c8e23ad7947854	0.878777	Bacteria	Proteobacteria	Alphaproteobacteria	Rhodobacterales	Rhodobacteraceae	Sulfitobacter
2e3342f7541a7c63a0f07977ce5cfda4	1	Bacteria	Cyanobacteria	Cyanobacteriia	Chloroplast	Chloroplast	Chloroplast
e74c02321c40d5ec218a05624067e511	0.982745	Bacteria	Firmicutes	Bacilli	Mycoplasmatales	Mycoplasmataceae	Mycoplasma
00c1c004e91a74bc2b05fab085125fc5	0.999972	Bacteria	Proteobacteria	Gammaproteobacteria	Pseudomonadales	Saccharospirillaceae
de2dfb813cd1cd51ac4d5c54bdbd77d9	0.914542	Bacteria	Bacteroidota	Bacteroidia	Flavobacteriales	Flavobacteriaceae	Dokdonia	Dokdonia_sp.
52c1b028cffa619d8966edddc7ec0548	1	Bacteria	Proteobacteria	Alphaproteobacteria	Sphingomonadales	Sphingomonadaceae
2084a09749ff14bf9628d2519c5dac3c	0.894239	Bacteria	Bacteroidota	Bacteroidia	Flavobacteriales	Cryomorphaceae	Vicingus	uncultured_Cryomorphaceae
c7416de80838f64b38139d9872cff59c	1	Bacteria	Bacteroidota	Bacteroidia	Flavobacteriales	Flavobacteriaceae
a74d1f4c9ed23be188cc63e90cb75e01	0.919329	Bacteria	Proteobacteria	Gammaproteobacteria	Enterobacterales	Vibrionaceae	Vibrio
11ae28f3c0619ebc7e2c8a450b2d88f8	1	Bacteria	Proteobacteria	Gammaproteobacteria	Enterobacterales	Alteromonadaceae
3169fd0f40d2731edd65179fc2e19c42	0.998019	Bacteria	Bacteroidota	Bacteroidia	Flavobacteriales	Cryomorphaceae	Owenweeksia	uncultured_marine
84c4bca5539cf80c3c20460822605b45	0.982827	Bacteria	Proteobacteria	Gammaproteobacteria	Enterobacterales	Alteromonadaceae	uncultured	uncultured_bacterium
2d13b16fc6a0b5a748c6a101cf606398	0.95488	Bacteria	Proteobacteria	Gammaproteobacteria	Enterobacterales	Vibrionaceae	Vibrio
4fec990410f3d30565504fa47ee94e15	0.975894	Bacteria	Verrucomicrobiota	Verrucomicrobiae	Verrucomicrobiales	Rubritaleaceae	Roseibacillus	Roseibacillus_ponti
597c448bbb630062f76f85337bd7349e	0.830728	Bacteria	Proteobacteria	Alphaproteobacteria	Rhodobacterales	Rhodobacteraceae	Sulfitobacter
d74f544aa0fb8f8333316cad6b5dff99	0.999978	Bacteria	Proteobacteria	Alphaproteobacteria	Rhodobacterales	Rhodobacteraceae
5fd58f29d54bb6d90673530507d8bd3b	0.723057	Bacteria	Proteobacteria	Gammaproteobacteria	Pseudomonadales	Marinomonadaceae	Marinomonas	Marinomonas_sp.
2e3541468b3cbe78f1a91bad2f030524	0.761476	Bacteria	Proteobacteria	Gammaproteobacteria	Enterobacterales	Vibrionaceae	Vibrio	Vibrio_scophthalmi
5cb435091dbd6cf6c43229ad1f278f54	0.74317	Bacteria	Proteobacteria	Alphaproteobacteria	Rhodobacterales	Rhodobacteraceae	Leisingera
a8ce535df3ab09d0ba79bc0c02b846dc	0.981168	Bacteria	Proteobacteria	Gammaproteobacteria	Enterobacterales	Vibrionaceae	Aliivibrio
40f0305909a71c538c3a78e34b6e7cdf	1	Bacteria	Bacteroidota	Bacteroidia	Flavobacteriales	Flavobacteriaceae	Dokdonia
beed84dbf37927363ce3eefa011ee4d3	0.880357	Bacteria	Proteobacteria	Alphaproteobacteria	Rhodobacterales	Rhodobacteraceae	Sulfitobacter
ab8cc3e3eb32c3630fddba221161b14c	0.999999	Bacteria	Proteobacteria	Gammaproteobacteria
11533e1ca1389c8d2c95ab06a0bb5fcb	0.832106	Bacteria	Bacteroidota	Bacteroidia	Chitinophagales	Saprospiraceae	Lewinella	marine_bacterium
f7a453e8b3f86fc76412851b625ce447	0.99939	Bacteria	Myxococcota	Polyangia	Blfdi19	Blfdi19	Blfdi19	uncultured_bacterium
659cb9fec6f2c1a51b9cd1607c7cf007	0.977639	Bacteria	Proteobacteria	Gammaproteobacteria	Enterobacterales	Alteromonadaceae	Alteromonas
7aa491956ff1c8474dbddbfb7945fa05	0.99987	Bacteria	Proteobacteria	Gammaproteobacteria	Pseudomonadales	Pseudomonadaceae	Pseudomonas
2acb864bcd2c86c073603a0e282ce8ee	0.983791	Bacteria	Proteobacteria	Alphaproteobacteria	Kiloniellales	Kiloniellaceae	Kiloniella	Kiloniella_laminariae
11dec0ed374a2a7b86adb2c35da47621	1	Bacteria	Proteobacteria	Alphaproteobacteria	Rhodobacterales	Rhodobacteraceae
f4cced666dbf2c22695b339c048e0043	1	Bacteria	Proteobacteria	Gammaproteobacteria	Pseudomonadales	Marinobacteraceae	Marinobacter
e4234cc2a0b7be176116d15f82baf931	0.814006	Bacteria	Bacteroidota	Bacteroidia	Chitinophagales	Saprospiraceae	Portibacter	Portibacter_lacus
417552a53c4c1770b78c09d3902a4d13	1	Bacteria	Proteobacteria	Alphaproteobacteria	Rhodobacterales	Rhodobacteraceae
8071b32a69c1e4bef2fe125b88826536	0.754023	Bacteria	Proteobacteria	Alphaproteobacteria	Rhodobacterales	Rhodobacteraceae	Defluviimonas	uncultured_bacterium
fe1b9ebf405c3b9005d41b4d43bf0428	0.997762	Bacteria	Bacteroidota	Bacteroidia	Flavobacteriales	Cryomorphaceae	NS10_marine_group	uncultured_bacterium
4afbee4fa8140b4a778725b9c3866f58	0.960844	Bacteria	Proteobacteria	Alphaproteobacteria	Rhodobacterales	Rhodobacteraceae	Sulfitobacter
caac6b13e0fe8a2a566e3f9f0ee864d1	0.999987	Bacteria	Bacteroidota	Bacteroidia	Cytophagales	Cyclobacteriaceae	Fabibacter
d4fb00e07cb72b50e38e7cf6a3d7aaf1	0.935188	Bacteria	Proteobacteria	Gammaproteobacteria	Arenicellales	Arenicellaceae	Perspicuibacter	uncultured_bacterium
ad4dc9c1851a89731c370849519dc484	0.998758	Bacteria	Bacteroidota	Bacteroidia	Flavobacteriales	Flavobacteriaceae	Spongiivirga	uncultured_Bacteroidetes
07cc9a4420311f6baa51ba6d02938cb9	0.982668	Bacteria	Proteobacteria	Alphaproteobacteria	Rhodobacterales	Rhodobacteraceae	Yoonia-Loktanella
7c00e9833bef48b7017787bebfbacf1c	0.887804	Bacteria	Bacteroidota	Bacteroidia	Flavobacteriales	Crocinitomicaceae	uncultured
dec5c98b31109a9fa940122c240e341e	0.995256	Bacteria	Proteobacteria	Alphaproteobacteria	Sphingomonadales	Sphingomonadaceae	Sphingorhabdus
5444a9bafd4a6e143b76d1121c5ee881	0.997136	Bacteria	Proteobacteria	Gammaproteobacteria	Enterobacterales	Vibrionaceae	Vibrio
c1e80fb959813384cef0bf935c0404b3	0.917568	Bacteria	Proteobacteria	Alphaproteobacteria	Rhodobacterales	Rhodobacteraceae	Sulfitobacter
1071d61b6b3f0401d49d3be52f752c2b	0.982807	Bacteria	Firmicutes	Bacilli	Mycoplasmatales	Mycoplasmataceae	Mycoplasma
c7fb30db7997d318c77d9f3894c182d6	0.821935	Bacteria	Proteobacteria	Alphaproteobacteria	Rhodobacterales	Rhodobacteraceae	Yoonia-Loktanella	uncultured_bacterium
1d312ca6956167c791668b91bd4e486c	0.9973	Bacteria	Proteobacteria	Gammaproteobacteria	Gammaproteobacteria_Incertae_Sedis	Unknown_Family	uncultured
10ab4a1b2facdbcbea3a8ca84602e72b	0.801496	Bacteria	Proteobacteria	Alphaproteobacteria	Rhodobacterales	Rhodobacteraceae	Roseovarius	Roseovarius_aestuarii
34ff517646457ad0ba001fbd013a4099	1	Bacteria	Spirochaetota	Brevinematia	Brevinematales	Brevinemataceae	Brevinema
6b123295b97b976af387e41ab0df69be	1	Bacteria	Proteobacteria	Alphaproteobacteria	Rhodobacterales	Rhodobacteraceae
7426fc90dd762f34cf56e114fd752e2f	0.999447	Bacteria	Spirochaetota	Brevinematia	Brevinematales	Brevinemataceae	Brevinema	uncultured_spirochete
c4072cc82fd341399c64bf96deb756ea	0.952284	Bacteria	Bacteroidota	Bacteroidia	Chitinophagales	Saprospiraceae	uncultured	uncultured_bacterium
d4dc47c0f07da708a33a1fcd724344be	0.742754	Bacteria	Proteobacteria	Alphaproteobacteria	Rhodobacterales	Rhodobacteraceae	Tateyamaria
988848b78d3f0cd8ecd0477ed1fe6405	0.999996	Bacteria	Bacteroidota	Bacteroidia	Flavobacteriales	Flavobacteriaceae	Dokdonia
4531e4b371d72cab50a7d3e9d17d3cf1	0.994702	Bacteria	Proteobacteria	Gammaproteobacteria	Enterobacterales	Vibrionaceae	Vibrio
706f01e1d6e706fc30678d62781bc143	0.98134	Bacteria	Bacteroidota	Bacteroidia	Flavobacteriales	Cryomorphaceae	Vicingus	uncultured_bacterium
68bee05448c751d3823a15c678a26693	0.955686	Bacteria	Patescibacteria	Parcubacteria	Candidatus_Campbellbacteria	Candidatus_Campbellbacteria	Candidatus_Campbellbacteria	uncultured_bacterium
6c3e1c904d3489b47c073d4c834dbb36	0.922755	Bacteria	Proteobacteria	Gammaproteobacteria	Pseudomonadales	Saccharospirillaceae	Oleispira	uncultured_bacterium
133f36b5d00b5db3707a97328085f03d	0.73642	Bacteria	Campylobacterota	Campylobacteria	Campylobacterales	Arcobacteraceae	Pseudarcobacter
e488ab37cc37ed0ad095d5a943e107df	0.936252	Bacteria	Bacteroidota	Bacteroidia	Flavobacteriales	Flavobacteriaceae	Kordia	marine_bacterium
7e04badad1c16d17d088830730c12d18	0.999166	Bacteria	Proteobacteria	Gammaproteobacteria	Enterobacterales	Pseudoalteromonadaceae	Pseudoalteromonas
3e4dc0dc31d39adecbca0ea7552c0853	0.978611	Bacteria	Bacteroidota	Bacteroidia	Chitinophagales	Saprospiraceae	uncultured	uncultured_bacterium
7b6be25cc3f86735d01f99db304c6eeb	0.989727	Bacteria	Bacteroidota	Bacteroidia	Cytophagales	Cyclobacteriaceae	Reichenbachiella	uncultured_Flammeovirgaceae
14962babc2d133f489a71e51759f7812	0.985815	Bacteria	Bacteroidota	Bacteroidia	Chitinophagales	Saprospiraceae	Lewinella	uncultured_Bacteroidetes
0eddce9f4f38fb504088fef8adcb47f0	0.999998	Bacteria	Proteobacteria	Gammaproteobacteria	Enterobacterales	Alteromonadaceae	Paraglaciecola
d88db322d48ec32f15bc26ff7b2b8efb	1	Bacteria	Bacteroidota	Bacteroidia	Sphingobacteriales	NS11-12_marine_group	NS11-12_marine_group
7ef57eb7352a2d16d6b293a8e15c4eb5	0.998927	Bacteria	Bacteroidota	Bacteroidia	Flavobacteriales	Crocinitomicaceae	Fluviicola
650a00a5ca6ea36cddb01642f99269a0	0.829048	Bacteria	Bacteroidota	Bacteroidia	Chitinophagales	Saprospiraceae	Lewinella	uncultured_bacterium
8c6571b4ee8087b920cd7c3ce2e2cfed	0.793597	Bacteria	Bacteroidota	Bacteroidia	Chitinophagales	Saprospiraceae	uncultured	uncultured_bacterium
e38b508a476200cba81b2a52ee0bc372	0.999989	Bacteria	Proteobacteria	Gammaproteobacteria	Enterobacterales	Pseudoalteromonadaceae	Pseudoalteromonas
d0e47dbba4deedc9a20bb67ff34ac24c	0.993578	Bacteria	Proteobacteria	Gammaproteobacteria	Enterobacterales	Vibrionaceae	Aliivibrio
0afa0e7c74aadb562a6d9ff124b4cda0	0.986561	Bacteria	Proteobacteria	Alphaproteobacteria	Rhodobacterales	Rhodobacteraceae	Marivita
1618bb33e694d1d4229559b8c21b3168	0.868449	Bacteria	Proteobacteria	Gammaproteobacteria	Burkholderiales	Oxalobacteraceae
8eeda82c20ab0c259a43e86509a3f2c3	0.747511	Bacteria	Proteobacteria	Alphaproteobacteria	Rhodobacterales	Rhodobacteraceae	Litoreibacter	uncultured_bacterium
d8c1869a6b7f1885bd130fae886f323b	0.766849	Bacteria	Bacteroidota	Bacteroidia	Flavobacteriales	Crocinitomicaceae	uncultured	uncultured_Bacteroidetes/Chlorobi
c5c200356c53f3783d634aa0406cf3e9	0.764669	Bacteria	Firmicutes	Bacilli	Lactobacillales	Streptococcaceae	Lactococcus	Lactococcus_lactis
632978ae57aa7db0732daa1bfe6f1e2c	0.81091	Bacteria	Proteobacteria	Alphaproteobacteria	Rhodobacterales	Rhodobacteraceae	Ruegeria
a1c0cbb984f6d7cfea20ca896d73612e	0.963059	Bacteria	Proteobacteria	Gammaproteobacteria	Enterobacterales	Alteromonadaceae	Alteromonas
b20946380c51816edd47549fd1b05dd8	0.826831	Bacteria	Proteobacteria	Gammaproteobacteria	Pseudomonadales	Alcanivoracaceae1	Alcanivorax	uncultured_Alcanivorax
8a54902616aac79c10f7b6a58580737b	1	Bacteria	Verrucomicrobiota	Verrucomicrobiae	Verrucomicrobiales	Rubritaleaceae	Persicirhabdus
befab1ff0232a25cc070ecea7902d464	1	Bacteria	Proteobacteria	Gammaproteobacteria	Arenicellales	Arenicellaceae	HTCC5015	uncultured_gamma
16af48afd8369b1430c496a7349331f0	0.903348	Bacteria	Proteobacteria	Gammaproteobacteria	Enterobacterales	Vibrionaceae	Aliivibrio
dba4997666ea37800a1574cad87cc893	0.995693	Bacteria	Proteobacteria	Gammaproteobacteria	Enterobacterales	Vibrionaceae	Vibrio
d281f5a589a39b95c731063ee69c25ea	0.72067	Bacteria	Proteobacteria	Alphaproteobacteria	Rhodobacterales	Rhodobacteraceae	Amylibacter
ec2fc419f4a8388510c5989f90ced4d0	1	Bacteria	Proteobacteria	Alphaproteobacteria	Rhodobacterales	Rhodobacteraceae
7747da9b461548cdd03e3b532c1ceb5e	0.900607	Bacteria	Proteobacteria	Gammaproteobacteria	Enterobacterales	Vibrionaceae	Vibrio
bb2ce1bb6acfed83abf5b7e95648f0b6	0.939317	Bacteria	Proteobacteria	Alphaproteobacteria	Rhodobacterales	Rhodobacteraceae	Amylibacter
3e46fd8cb201d863c3bbc18ed818ef1b	0.741178	Bacteria	Proteobacteria	Alphaproteobacteria	Rhodobacterales	Rhodobacteraceae	uncultured
3752fc8b014f55143d50dec460e905ff	0.964258	Bacteria	Proteobacteria	Alphaproteobacteria	Caulobacterales	Hyphomonadaceae	Ponticaulis	uncultured_bacterium
9d58fda331e30fda7a15f2420083261d	0.782899	Bacteria	Proteobacteria	Alphaproteobacteria	Rhizobiales	Devosiaceae	Maritalea	Maritalea_sp.
213b0011fc177cf217c7434a6a9ac3b2	0.999829	Bacteria	Acidobacteriota	Holophagae	Acanthopleuribacterales	Acanthopleuribacteraceae	Acanthopleuribacter	uncultured_bacterium
d20a20148448afbf2f0b051f79639f3c	0.993668	Bacteria	Bacteroidota	Bacteroidia	Chitinophagales	Saprospiraceae	uncultured
2b5d44e18998328c3f76b1acaf717d99	1	Bacteria	Proteobacteria	Gammaproteobacteria	Gammaproteobacteria_Incertae_Sedis	Unknown_Family	Marinicella
451ed69b36f618e186d7cd35f986ae0b	0.999089	Bacteria	Proteobacteria	Alphaproteobacteria	Caulobacterales	Hyphomonadaceae	uncultured	uncultured_bacterium
bcea1ab09c0102c97e18c4adc47da0e9	1	Bacteria	Cyanobacteria	Cyanobacteriia	Chloroplast	Chloroplast	Chloroplast
e3b3cd378df2f579f0d8edf36f5df816	0.998211	Bacteria	Bacteroidota	Bacteroidia	Flavobacteriales	Flavobacteriaceae	Spongiivirga	Spongiivirga_citrea
3475b906d1b944c273b6c1edd0bd19ca	0.763902	Bacteria	Proteobacteria	Alphaproteobacteria	Rhodobacterales	Rhodobacteraceae	uncultured
88278926a78b25e355ac9cafb5e2a628	0.971966	Bacteria	Proteobacteria	Alphaproteobacteria	Rhodobacterales	Rhodobacteraceae	Sulfitobacter
4ac23c132f5ec4edfc55a401939a87a0	1	Bacteria	Proteobacteria	Gammaproteobacteria	Enterobacterales	Vibrionaceae
85463798ffc32bb98a69ad08be5d5c1e	0.719828	Bacteria	Proteobacteria	Alphaproteobacteria	Rhodobacterales	Rhodobacteraceae	Jannaschia	uncultured_Alphaproteobacteria
2b48852353aa409085fcbdd1abe2008d	0.96278	Bacteria	Proteobacteria	Gammaproteobacteria	Pseudomonadales	Porticoccaceae	Porticoccus	uncultured_bacterium
d01339e4cf3562080dde2a5141d7ae07	0.960867	Bacteria	Acidobacteriota	Thermoanaerobaculia	Thermoanaerobaculales	Thermoanaerobaculaceae	Subgroup_10	uncultured_bacterium
2f4a2b08eec8d8d5f66dc0d20552881f	0.998328	Bacteria	Proteobacteria	Gammaproteobacteria	Enterobacterales	Enterobacteriaceae	Escherichia-Shigella
86a06983fc590507f7dec44270d1252a	0.98167	Bacteria	Proteobacteria	Gammaproteobacteria	Pseudomonadales	Spongiibacteraceae	Zhongshania	gamma_proteobacterium
b672af56baa62a2d1551eb4fb99f2f4d	0.932006	Bacteria	Proteobacteria	Alphaproteobacteria	Rhodobacterales	Rhodobacteraceae	Marivita	uncultured_bacterium
50fa6a9d588b9488e7da18cfadc64ac1	0.890323	Bacteria	Bacteroidota	Bacteroidia	Flavobacteriales	Crocinitomicaceae	Crocinitomix	uncultured_bacterium
64fd3794cbd3492d7e501d8d9254f9d7	0.931642	Bacteria	Proteobacteria	Alphaproteobacteria	Sphingomonadales	Sphingomonadaceae	Erythrobacter
a775c40ea6105cbc56c4bd9ba38e0255	0.96261	Bacteria	Bacteroidota	Bacteroidia	Chitinophagales	Saprospiraceae	uncultured	uncultured_bacterium
606bfb6c64ac83bd281456a3af078e5d	1	Bacteria	Proteobacteria	Alphaproteobacteria	Rhodobacterales	Rhodobacteraceae
8c5217f14a2792ca0e9e6af56ba6d411	0.736076	Bacteria	Acidobacteriota	Blastocatellia	Blastocatellales	Blastocatellaceae	Blastocatella	uncultured_Acidobacteriaceae
7d5c92ef3459c44ee106ecaf26b996ec	0.721701	Bacteria	Proteobacteria	Alphaproteobacteria	Rickettsiales	SM2D12	SM2D12	uncultured_organism
736fd45117b71c5e57b4162b1232a212	0.945908	Bacteria	Proteobacteria	Gammaproteobacteria	Enterobacterales	Vibrionaceae	Aliivibrio
cbdfbff59964b8714ebd4cd3bb4ad69a	1	Bacteria	Proteobacteria	Alphaproteobacteria	Rhodobacterales	Rhodobacteraceae
68093c46df425272e0221a0bdf5a74a7	0.999998	Bacteria	Spirochaetota	Brevinematia	Brevinematales	Brevinemataceae	Brevinema	uncultured_spirochete
423093ef70d80334e53d368f1cb7dd93	0.987493	Bacteria	Proteobacteria	Gammaproteobacteria	Pseudomonadales	Halieaceae	Halioglobus
4a8cbb56640e0ee301e0640a3ba4ab7a	0.999989	Bacteria	Proteobacteria	Gammaproteobacteria	Enterobacterales	Pseudoalteromonadaceae	Pseudoalteromonas
fd2c80b689acf3542402bb0a55e30685	1	Bacteria	Proteobacteria	Alphaproteobacteria	Rhodobacterales	Rhodobacteraceae
89627cac9049f07a9975575a745b898c	1	Bacteria	Proteobacteria	Alphaproteobacteria
9af11e689d1d4562421265a927abb406	0.914505	Bacteria	Bacteroidota	Bacteroidia	Flavobacteriales	Crocinitomicaceae	Crocinitomix	uncultured_bacterium
82ea8107e88e536e231309851282c992	1	Bacteria	Proteobacteria	Gammaproteobacteria	Pseudomonadales	Marinobacteraceae	Marinobacter
379956fa80b614a69e505d4b1387e2d4	0.890012	Bacteria	Bacteroidota	Bacteroidia	Flavobacteriales	Flavobacteriaceae	Croceitalea	uncultured_bacterium
8e306df41ab2f4731cbbde0dc152d01c	0.999549	Bacteria	Bacteroidota	Bacteroidia	Chitinophagales	Saprospiraceae	Portibacter	uncultured_bacterium
ba316691b7109f9a85fd0cb09e0e6acd	0.922993	Bacteria	Proteobacteria	Alphaproteobacteria	Rhodobacterales	Rhodobacteraceae	Yoonia-Loktanella	uncultured_bacterium
78ed68435099602fb34cbb9aab11a1db	0.965218	Bacteria	Firmicutes	Clostridia	Oscillospirales	Ethanoligenenaceae	Ethanoligenens	uncultured_bacterium
4bd4737ad99e3360d19e273047ae4c94	0.864762	Bacteria	Proteobacteria	Gammaproteobacteria	Burkholderiales	Oxalobacteraceae	Undibacterium	uncultured_bacterium
199bdea5a8c27726e34f8f2e864a6213	0.999917	Bacteria	Bacteroidota	Bacteroidia	Chitinophagales	Saprospiraceae	uncultured
461edc3a12334fcf84f4725e77e971b1	0.932106	Bacteria	Proteobacteria	Gammaproteobacteria	Enterobacterales	Vibrionaceae	Vibrio
221f431704662753bfdf71c3b436f5c9	0.999971	Bacteria	Proteobacteria	Gammaproteobacteria	Pseudomonadales	Spongiibacteraceae	BD1-7_clade
962a42ba2a269f707c436c016929b3d0	0.826192	Bacteria	Proteobacteria	Alphaproteobacteria	Rhodobacterales	Rhodobacteraceae	Planktotalea	uncultured_bacterium
59e9fae8e6dda1f5644460c48422fec5	0.982463	Bacteria	Proteobacteria	Alphaproteobacteria	Rhodobacterales	Rhodobacteraceae	Yoonia-Loktanella
77a9ea5976c81e6be7e47eb83c5dd944	0.702628	Bacteria	Bacteroidota	Bacteroidia	Flavobacteriales	Flavobacteriaceae	Dokdonia	uncultured_Bacteroidetes
1f51efae2c71ceb30f6ef060bf94cb10	0.999963	Bacteria	Proteobacteria	Gammaproteobacteria
3dbc5ef607bb50ffddb09c51a776328e	0.994639	Bacteria	Proteobacteria	Gammaproteobacteria	Enterobacterales	Vibrionaceae	Vibrio
9f89fca2aa64e41a7e9c66eb433cbdab	0.997219	Bacteria	Bacteroidota	Bacteroidia	Flavobacteriales	Cryomorphaceae	Vicingus	uncultured_bacterium
93fb6516d682b32f2f6bedcd21ca08af	0.77924	Bacteria	Proteobacteria	Alphaproteobacteria	Rhodobacterales	Rhodobacteraceae	uncultured	uncultured_bacterium
b0c282b03682a0866633080fa0f49a18	0.984441	Bacteria	Proteobacteria	Gammaproteobacteria	Enterobacterales	Vibrionaceae	Aliivibrio
9afe6971e057a8098e35f981258cf01b	0.993711	Bacteria	Bacteroidota	Bacteroidia	Flavobacteriales	Cryomorphaceae	Vicingus	uncultured_bacterium
48e5b5e5af1f70fcf8d3ede9f0769f83	0.859933	Bacteria	Bacteroidota	Bacteroidia	Chitinophagales	Saprospiraceae	uncultured	uncultured_Bacteroidetes
fcecaddbb81a3261baffc7007ce76fd0	0.999998	Bacteria	Proteobacteria	Gammaproteobacteria	Enterobacterales	Shewanellaceae	Shewanella
d73bbc51946af210716b7e0f4a2c53f8	1	Bacteria	Proteobacteria	Gammaproteobacteria	Pseudomonadales	Spongiibacteraceae	Spongiibacter
4f32f634293f908625284c3a384c370b	0.999998	Bacteria	Proteobacteria	Gammaproteobacteria	Pseudomonadales	Halieaceae
b014d1c674f40debc7670dd27ce4f7f3	0.996876	Bacteria	Bacteroidota	Bacteroidia	Flavobacteriales	Flavobacteriaceae	Ulvibacter
356115a0c11777e8b3f36265d72ef691	1	Bacteria	Proteobacteria	Gammaproteobacteria	Nitrosococcales	Methylophagaceae	Methylophaga
45aa23ccf6bcdc14fff6a12fababff58	1	Bacteria	Proteobacteria	Gammaproteobacteria	Enterobacterales	Vibrionaceae
0933a8d286aae5fc2de017699e34749b	0.994203	Bacteria	Bacteroidota	Bacteroidia	Flavobacteriales	Flavobacteriaceae	Polaribacter
0e93b799c5757caaba218b3c1a113f7d	0.998355	Bacteria	Bacteroidota	Bacteroidia	Cytophagales	Cyclobacteriaceae	Fulvivirga	uncultured_bacterium
248c31bc0818c5339876fca50a81815c	0.79147	Bacteria	Spirochaetota	Brevinematia	Brevinematales	Brevinemataceae	Brevinema	uncultured_spirochete
179e2a304653c46f8b387635d26024cb	0.993778	Bacteria	Bacteroidota	Bacteroidia	Cytophagales	Cyclobacteriaceae	Fulvivirga	uncultured_bacterium
cfbd73037b88a8e593ad98b185aabd8c	0.996808	Bacteria	Bacteroidota	Bacteroidia	Cytophagales	Cyclobacteriaceae	Fulvivirga	uncultured_bacterium
778e7a3a3a711ff19a6f0522d26e8193	0.978194	Bacteria	Proteobacteria	Alphaproteobacteria	Rhodobacterales	Rhodobacteraceae	Sulfitobacter
92ced3c632e694e0367c3fe238cd70f7	0.704466	Bacteria	Proteobacteria	Alphaproteobacteria	Rhodobacterales	Rhodobacteraceae	Pseudophaeobacter	Pseudophaeobacter_arcticus
83b52a8ccab0e2e85b8cfce7087ab1f2	0.849097	Bacteria	Bacteroidota	Bacteroidia	Chitinophagales	Saprospiraceae	Portibacter	uncultured_Bacteroidetes
69c13669d9b414555bc485d6b92a6522	0.822269	Bacteria	Verrucomicrobiota	Verrucomicrobiae	Verrucomicrobiales	DEV007	DEV007	uncultured_Verrucomicrobia
41aa37d8ad1397ad0f2be54f16f15591	1	Bacteria	Bacteroidota	Bacteroidia	Flavobacteriales	Flavobacteriaceae
967193d88b7d256e5990f649c0d24ced	0.972502	Bacteria	Acidobacteriota	Blastocatellia	Blastocatellales	Blastocatellaceae	Blastocatella	uncultured_bacterium
610c29510217f70dbfdf7dc673832558	1	Bacteria	Proteobacteria	Alphaproteobacteria	Rhodobacterales	Rhodobacteraceae
a6948633ac72a80f85b6478c6b991149	0.891132	Bacteria	Bacteroidota	Bacteroidia	Flavobacteriales	Flavobacteriaceae	Croceitalea	uncultured_bacterium
a6744af63715fc5a6c273b4e6b64c840	0.984528	Bacteria	Desulfobacterota	Desulfuromonadia	Bradymonadales	Bradymonadales	Bradymonadales	uncultured_bacterium
985e39c653496c9c7e276d5a0b734383	0.991755	Bacteria	Proteobacteria	Alphaproteobacteria	Sphingomonadales	Sphingomonadaceae	Sphingorhabdus
cc5d1ebd29125fc5caf906066d54d8c3	1	Bacteria	Proteobacteria	Gammaproteobacteria	Enterobacterales	Shewanellaceae	Shewanella
fa55a2379c0be02cd003f7568c055bb2	0.941968	Bacteria	Proteobacteria	Gammaproteobacteria	Enterobacterales	Vibrionaceae	Aliivibrio
87464b68139911d140c87b082dc06bf2	0.749455	Bacteria	Firmicutes	Bacilli	Lactobacillales	Enterococcaceae	Enterococcus	Enterococcus_italicus
bde95b156afe21684d222061436409ab	0.860261	Bacteria	Bacteroidota	Bacteroidia	Chitinophagales	Saprospiraceae	uncultured	uncultured_Bacteroidetes
a1059201c705b5b3cf42ec6b7f03705f	0.927964	Bacteria	Bacteroidota	Bacteroidia	Chitinophagales	Saprospiraceae	Aureispira	Aureispira_maritima
09be2eb473b6b0bad3c4021a4f50bfa4	1	Bacteria	Bacteroidota	Bacteroidia	Chitinophagales	Saprospiraceae	Aureispira
bfc6e63cf218518e470b0f6cc28135a2	0.894801	Bacteria	Proteobacteria	Gammaproteobacteria	Enterobacterales	Vibrionaceae	Aliivibrio
119aad8b9e5d67fe6269d45007b56fcd	0.727278	Bacteria	Spirochaetota	Brevinematia	Brevinematales	Brevinemataceae	Brevinema	uncultured_spirochete
9b740e8e047c98bb45cd4dc582c1a7f9	0.999998	Bacteria	Proteobacteria	Gammaproteobacteria	Pseudomonadales	Moraxellaceae	Enhydrobacter
3d39c43efeef07b58834cab953cfb97b	0.961088	Bacteria	Planctomycetota	OM190	OM190	OM190	OM190	marine_metagenome
e3f6ee2e9f1fc71da229a41446b87de1	0.824977	Bacteria	Planctomycetota	OM190	OM190	OM190	OM190	uncultured_marine
2c032b3cac7eb79a4a752355660a0372	1	Bacteria	Proteobacteria	Gammaproteobacteria	Enterobacterales	Vibrionaceae
86113c850fecd67f726a1a945b4f913f	1	Bacteria	Proteobacteria	Gammaproteobacteria	Gammaproteobacteria_Incertae_Sedis	Unknown_Family	Marinicella
e118b5cfc80097187a2c171a6dc04546	0.997082	Bacteria	Firmicutes	Bacilli	Lactobacillales	Carnobacteriaceae	Alkalibacterium
817472de1469d785e4fecb97a9720cb2	0.997988	Bacteria	Proteobacteria	Gammaproteobacteria	Enterobacterales	Vibrionaceae	Aliivibrio
a923e08ea865ee587dac774448ca948c	0.73848	Bacteria	Proteobacteria	Gammaproteobacteria	Enterobacterales	Vibrionaceae	Vibrio
8cea3a2f8bb7db83f225a1da9a15ddaa	0.939373	Bacteria	Proteobacteria	Gammaproteobacteria	Pseudomonadales	Saccharospirillaceae	Oceanobacter	uncultured_gamma
1af6307e2c38ceae9424599309782e24	0.978892	Bacteria	Proteobacteria	Alphaproteobacteria	Caulobacterales	Hyphomonadaceae	Hellea	uncultured_Alphaproteobacteria
65c583016f699df01f6af548b43c6f38	0.945274	Bacteria	Proteobacteria	Gammaproteobacteria	Enterobacterales	Vibrionaceae	Vibrio
03dfa01a3a898f2323b7b5de7e97d001	1	Bacteria	Bacteroidota	Bacteroidia	Flavobacteriales	Flavobacteriaceae
39b58e774048d924f9392add8b102117	1	Bacteria	Proteobacteria	Alphaproteobacteria	Rhodobacterales	Rhodobacteraceae
d53604bb33f37064a2d50652563a2bfe	1	Bacteria	Proteobacteria	Alphaproteobacteria	Rhodobacterales	Rhodobacteraceae
562779e506245abbe31d39ef8c620381	0.999987	Bacteria	Proteobacteria	Gammaproteobacteria	Enterobacterales	Pseudoalteromonadaceae	Pseudoalteromonas
24fe1d435b8708ea2dea2e8c6c00bb1b	0.896223	Bacteria	Proteobacteria	Gammaproteobacteria	Steroidobacterales	Woeseiaceae	Woeseia
97fc7d40724a4782ba6bf10fd1cb30d9	0.998418	Bacteria	Proteobacteria	Gammaproteobacteria	Enterobacterales	Pseudoalteromonadaceae	Pseudoalteromonas
2c21e7a0eb48b6b0eee3a65dba392ec7	0.818365	Bacteria	Bacteroidota	Bacteroidia	Flavobacteriales	Flavobacteriaceae	uncultured	uncultured_Bacteroidetes
0f5f4455c9f6a4ad80c40cf75fffaaeb	1	Bacteria	Proteobacteria	Alphaproteobacteria	Rhodobacterales	Rhodobacteraceae
c849b76992e13af5d40e69ed23676232	0.828849	Bacteria	Proteobacteria	Alphaproteobacteria	Sphingomonadales	Sphingomonadaceae	Sphingorhabdus	Sphingorhabdus_sp.
6b0c217273cc6d73d5367716f83eeb54	1	Bacteria	Bacteroidota	Bacteroidia	Flavobacteriales	Cryomorphaceae	uncultured	metagenome
e006880452b032c284d5c738316f474f	0.986716	Bacteria	Proteobacteria	Alphaproteobacteria	Rhodobacterales	Rhodobacteraceae	Sulfitobacter
69b49f47212fedc8808e87ac76630d40	0.951583	Bacteria	Bacteroidota	Bacteroidia	Chitinophagales	Saprospiraceae	uncultured	uncultured_Bacteroidetes
ac45123dc2b67cc17040ef430eaab57b	1	Bacteria	Proteobacteria	Gammaproteobacteria	Nitrosococcales	Methylophagaceae	Methylophaga
cdd2a58d40b9633c90e04bb0295f4d3c	0.966275	Bacteria	Proteobacteria	Alphaproteobacteria	Rhodobacterales	Rhodobacteraceae	Sulfitobacter
b6a80f88b7d6c232735c26e4d9b19a06	0.971427	Bacteria	Firmicutes	Bacilli	Mycoplasmatales	Mycoplasmataceae	Mycoplasma
9233a1484d570bb2f83ccde04a9133cc	0.994809	Bacteria	Proteobacteria	Gammaproteobacteria	Enterobacterales	Vibrionaceae	Vibrio
3f76b31cec176be0aa0a1e8f7e6d20cf	0.997106	Bacteria	Bacteroidota	Bacteroidia	Flavobacteriales	Flavobacteriaceae	Spongiibacterium	uncultured_bacterium
e576375b3ea99db0e19ebe31a28e546f	0.99983	Bacteria	Proteobacteria	Alphaproteobacteria	Rhizobiales	Stappiaceae	Labrenzia
58271172560de3134c6c1f1fa4b56fc4	0.995921	Bacteria	Proteobacteria	Gammaproteobacteria	Enterobacterales	Colwelliaceae	Colwellia
d5b847a1783a5b8916461f41b07014b5	0.949259	Bacteria	Proteobacteria	Gammaproteobacteria	Enterobacterales	Vibrionaceae	Aliivibrio	Aliivibrio_fischeri
f2411b521a7e19654b1f4bf42d39ab68	1	Bacteria	Firmicutes	Bacilli	Lactobacillales	Streptococcaceae	Streptococcus
f819f447be7184bc9078655ab7b59fe6	0.999837	Bacteria	Proteobacteria	Gammaproteobacteria	Enterobacterales	Pseudoalteromonadaceae	Pseudoalteromonas
55f6a4109224768bb0bf59c0f6407c84	0.816435	Bacteria	Proteobacteria	Alphaproteobacteria	Rhizobiales	Rhizobiaceae	Pseudahrensia	uncultured_bacterium
6ec336cb31074286f5837ffadd12129f	0.994525	Bacteria	Proteobacteria	Gammaproteobacteria	Xanthomonadales	Xanthomonadaceae	Xanthomonas
e0ca4ecca4066288a221a93937db40f8	0.971707	Bacteria	Bacteroidota	Bacteroidia	Chitinophagales	Saprospiraceae	Lewinella	uncultured_bacterium
5d82053184a92cddbbb71655e07a22c8	0.999988	Bacteria	Desulfobacterota	Desulfuromonadia	Bradymonadales	Bradymonadales	Bradymonadales	Deltaproteobacteria_bacterium
22079768a61c058553c2e2eb282d3fd8	0.987379	Bacteria	Bacteroidota	Bacteroidia	Chitinophagales	Saprospiraceae	Lewinella	uncultured_bacterium
b0c2e6b31600141f84ef79c34779521c	0.732145	Bacteria	Proteobacteria	Alphaproteobacteria	Caulobacterales	Parvularculaceae	Parvularcula	uncultured_bacterium
143891b01d91b2a9ec16c74576bbe752	0.997568	Bacteria	Bacteroidota	Bacteroidia	Chitinophagales	uncultured	uncultured	uncultured_Bacteroidetes/Chlorobi
3b32ed0e7eeb5c90fe7673da1480c197	1	Bacteria	Firmicutes	Bacilli	Lactobacillales	Streptococcaceae	Streptococcus
1d72abcb9f19a9005f68b803ab1889bb	0.977833	Bacteria	Bacteroidota	Bacteroidia	Flavobacteriales	Flavobacteriaceae	Ulvibacter	Ulvibacter_marinus
a8e695ba823fafd424147c987564845e	0.965239	Bacteria	Bacteroidota	Bacteroidia	Chitinophagales	Saprospiraceae	uncultured	uncultured_bacterium
448dbd891a66d6cbc432a90f68113186	0.999986	Bacteria	Proteobacteria	Gammaproteobacteria	Pseudomonadales	Pseudomonadaceae	Pseudomonas
8b2bd65c41dc1a101fd260588101feb9	0.999996	Bacteria	Proteobacteria	Gammaproteobacteria	Enterobacterales	Alteromonadaceae	Paraglaciecola
d89d2a592c1aca630b867e7ccb9e42a6	0.996855	Bacteria	Proteobacteria	Gammaproteobacteria	Enterobacterales	Vibrionaceae	Vibrio
0a0fb2627a41ba5b58db48c2b523175d	0.991177	Bacteria	Proteobacteria	Alphaproteobacteria	Rhodobacterales	Rhodobacteraceae	Yoonia-Loktanella
4e80c60501c7df81690bacb380de13dc	0.985006	Bacteria	Bacteroidota	Bacteroidia	Flavobacteriales	Crocinitomicaceae	Crocinitomix	uncultured_bacterium
56503deac11b55922944c5dad8ad5fd2	0.99812	Bacteria	Bacteroidota	Bacteroidia	Cytophagales	Cyclobacteriaceae	Fulvivirga	uncultured_bacterium
405a5607cd4c433d5608d5e1da444922	1	Bacteria	Planctomycetota	OM190	OM190	OM190	OM190
c0b315ad175d75e621f20a3f8e0fc324	1	Bacteria	Proteobacteria	Alphaproteobacteria	Rhodobacterales	Rhodobacteraceae
49444583a3daeceaaadbb72784f303b9	0.746658	Bacteria	Actinobacteriota	Actinobacteria	Actinomycetales	Actinomycetaceae	Actinomyces	Actinomyces_sp.
3d33dbf0b3c372dd4d7c11d12407aae9	0.997438	Bacteria	Bacteroidota	Bacteroidia	Flavobacteriales	Flavobacteriaceae	Gilvibacter	uncultured_Bacteroidetes
87daff670021346820171965f30c8294	0.955654	Bacteria	Proteobacteria	Gammaproteobacteria	Enterobacterales	Vibrionaceae	Aliivibrio
a28a71b71bc948a29fe7de477793ee34	0.999997	Bacteria	Proteobacteria	Gammaproteobacteria	Pseudomonadales	Saccharospirillaceae
53020dc3f95d3d3d34ee0e3652765d73	0.769766	Bacteria	Proteobacteria	Gammaproteobacteria	Enterobacterales	Vibrionaceae	Vibrio	Vibrio_scophthalmi
94de278ed07eeb3fc890735eed7ce69f	0.842796	Bacteria	Myxococcota	Myxococcia	Myxococcales	Myxococcaceae	P3OB-42	uncultured_Myxococcaceae
e038856c46500891a8c7ceedc547c1cd	0.746128	Bacteria	Proteobacteria	Alphaproteobacteria	Caulobacterales	Hyphomonadaceae	uncultured	uncultured_Alphaproteobacteria
d5ff6ae1a0fe54cd3dfe203d902c84c2	0.93655	Bacteria	Proteobacteria	Gammaproteobacteria	Enterobacterales	Kangiellaceae	uncultured	uncultured_bacterium
f5a2f1d35f55b048b57f1cffa5c0321a	0.966969	Bacteria	Proteobacteria	Gammaproteobacteria	Enterobacterales	Alteromonadaceae	Alteromonas
d7693c2925834626820c8a4f84a6ef1c	0.999936	Bacteria	Bacteroidota	Bacteroidia	Cytophagales	Cyclobacteriaceae	Reichenbachiella
e1c06202bfcb03491e801a13dea95bfa	0.997396	Bacteria	Planctomycetota	028H05-P-BN-P5	028H05-P-BN-P5	028H05-P-BN-P5	028H05-P-BN-P5	uncultured_bacterium
c85e300b7ab3231137ac50b628724e55	0.999993	Bacteria	Bacteroidota	Bacteroidia	Flavobacteriales	Flavobacteriaceae	Maritimimonas	uncultured_marine
042d4bf7078ed0dff23d5268f97a8c31	0.764253	Bacteria	Proteobacteria	Gammaproteobacteria	Enterobacterales	Vibrionaceae	Aliivibrio
f0a0557a886f4c16a53d850a931635d6	0.845832	Bacteria	Proteobacteria	Alphaproteobacteria	Rhodobacterales	Rhodobacteraceae	Tateyamaria	uncultured_bacterium
5ac41175f2079fede5cb6c4c66a9b0f6	0.999917	Bacteria	Bacteroidota	Bacteroidia	Chitinophagales	Chitinophagaceae	Ferruginibacter
076dd7101e199d0c234ed44971cee034	0.971898	Bacteria	Proteobacteria	Alphaproteobacteria	Rhodobacterales	Rhodobacteraceae	Sulfitobacter
33c61330aa761d774ea9232f39ad2cae	0.992348	Bacteria	Acidobacteriota	Blastocatellia	Blastocatellales	Blastocatellaceae	Blastocatella	uncultured_Acidobacteriaceae
a3132a84d16cc05fe111600bc452eb9a	0.993818	Bacteria	Proteobacteria	Gammaproteobacteria	Ectothiorhodospirales	Ectothiorhodospiraceae	uncultured	uncultured_bacterium
99f9a3561aebdf3013fbb683658db3fa	0.950292	Bacteria	Bacteroidota	Bacteroidia	Flavobacteriales	Cryomorphaceae	Vicingus	uncultured_Bacteroidetes
04480f8cddfd9634d12c5b2164744046	0.914981	Bacteria	Bacteroidota	Bacteroidia	Flavobacteriales	Crocinitomicaceae	Fluviicola	uncultured_bacterium
3e6901fd7667a5f5d13a0317974d49aa	0.90997	Bacteria	Bacteroidota	Bacteroidia	Flavobacteriales	Flavobacteriaceae	Maribacter	Pibocella_sp.
b523664f9c6d96ab469da5f376813316	1	Bacteria	Proteobacteria	Alphaproteobacteria	Rhodobacterales	Rhodobacteraceae
4a2e1c98802fad98545fe41bfb3e3605	0.805375	Bacteria	Proteobacteria	Alphaproteobacteria	Rhodobacterales	Rhodobacteraceae	uncultured
856ceb35d21a5e259271a8df0e04d0c3	0.990437	Bacteria	Bacteroidota	Bacteroidia	Flavobacteriales	Crocinitomicaceae	Crocinitomix	uncultured_bacterium
1abed614dade177cbce825fff76b0cb3	1	Bacteria	Proteobacteria	Alphaproteobacteria	Sphingomonadales	Sphingomonadaceae
9646ee15fc5d8a0f50157e49e8a88f76	0.941575	Bacteria	Proteobacteria	Gammaproteobacteria	Enterobacterales	Alteromonadaceae	Alteromonas
7472716ab2f845044a017f87bfc70358	1	Bacteria	Proteobacteria	Gammaproteobacteria	Enterobacterales	Shewanellaceae	Shewanella
e7c58c60596df586d5856c64bbf47000	0.999999	Bacteria	Proteobacteria	Gammaproteobacteria
dd73425f42437efe4c0ff34d4a0b5674	0.883546	Bacteria	Planctomycetota	OM190	OM190	OM190	OM190	uncultured_planctomycete
988bd50fc706f3c946c212768fa2f1bc	0.989704	Bacteria	Bacteroidota	Bacteroidia	Cytophagales	Cyclobacteriaceae	Fabibacter	Flexibacteraceae_bacterium
c1f0753e0b60ee3aba2065e3ae8a24c5	0.99896	Bacteria	Bacteroidota	Bacteroidia	Cytophagales	Cyclobacteriaceae	Fulvivirga	uncultured_bacterium
6737f2724391b02cd54fbbc6a90207bb	1	Bacteria	Proteobacteria	Gammaproteobacteria	Enterobacterales	Alteromonadaceae
1262374f5b41f4030043971fcf42c95f	0.994841	Bacteria	Proteobacteria	Gammaproteobacteria	Enterobacterales	Shewanellaceae	Shewanella	Shewanella_woodyi
6b815cda0cd5b1a2b23170abd8ecaa4f	0.961064	Bacteria	Bacteroidota	Bacteroidia	Chitinophagales	Saprospiraceae	Portibacter	uncultured_bacterium
3bb0f5edaaeb03c80a566a31379f147a	0.999988	Bacteria	Proteobacteria	Gammaproteobacteria	Pseudomonadales	Saccharospirillaceae	Oleispira
047be0857a6a0562708e2b7deb062cf9	0.999874	Bacteria	Proteobacteria	Gammaproteobacteria	Enterobacterales	Pseudoalteromonadaceae	Pseudoalteromonas
1f85e43eddfe389c68ed319b8a6fea86	1	Bacteria	Bacteroidota	Bacteroidia	Flavobacteriales	Flavobacteriaceae	Dokdonia
03b5d78e1e1496c911ca2c2499998308	1	Bacteria	Proteobacteria	Gammaproteobacteria	Enterobacterales	Vibrionaceae
2bf40334a1960bc07ce1247997de1224	0.995918	Bacteria	Bacteroidota	Bacteroidia	Cytophagales	Cyclobacteriaceae	Fulvivirga	uncultured_bacterium
069ecb785896a523cd2e5ecf2b3cc909	0.872522	Bacteria	Proteobacteria	Gammaproteobacteria	EC3	EC3	EC3	uncultured_bacterium
6b44ed3bb3f8b50457ef8cd66f2723ce	0.911114	Bacteria	Proteobacteria	Gammaproteobacteria	Enterobacterales	Vibrionaceae	Aliivibrio
0b3a7c8a2fe02cce12177c3f75edb513	0.949815	Bacteria	Bacteroidota	Bacteroidia	Flavobacteriales	Flavobacteriaceae	Croceitalea	uncultured_bacterium
48e10b31d87ee6edfc5eb6642605cb59	0.983171	Bacteria	Proteobacteria	Gammaproteobacteria	Enterobacterales	Alteromonadaceae	Alteromonas
fd72c3874b7c4c81173612267205739c	0.985587	Bacteria	Proteobacteria	Alphaproteobacteria	Kiloniellales	Kiloniellaceae	Kiloniella	Kiloniella_laminariae
ccc7453d33a835466f3afd03ddbae218	0.999997	Bacteria	Proteobacteria	Alphaproteobacteria	Rickettsiales	AB1	AB1	uncultured_Alphaproteobacteria
f3a23e9d35ab011d08d7ad92350ced2d	0.754506	Bacteria	Bacteroidota	Bacteroidia	Chitinophagales	Saprospiraceae	uncultured	uncultured_bacterium
08db2679b64a1fd5b44937189c8da928	0.95296	Bacteria	Proteobacteria	Gammaproteobacteria	Enterobacterales	Vibrionaceae	Aliivibrio
95a9c3947b38a27d5d23a44db07cb275	0.999691	Bacteria	Bacteroidota	Bacteroidia	Flavobacteriales	Flavobacteriaceae	Maritimimonas	uncultured_marine
3b04dc08af15d6dcbbc86787d6777356	0.997148	Bacteria	Proteobacteria	Gammaproteobacteria	Granulosicoccales	Granulosicoccaceae	Granulosicoccus	uncultured_bacterium
f7753665c8b571904aac9da55d4429b7	1	Bacteria	Bacteroidota	Bacteroidia	Flavobacteriales	Flavobacteriaceae
5af63584746d07908efd02221df2d53e	1	Bacteria	Proteobacteria	Alphaproteobacteria	Rhodobacterales	Rhodobacteraceae
02863e1164d3dd41dc76d16b37e40651	0.904754	Bacteria	Proteobacteria	Gammaproteobacteria	Pseudomonadales	Alcanivoracaceae1	Alcanivorax	Alcanivorax_venustensis
52131744da966b9f7c566b99207f75f3	0.991366	Bacteria	Proteobacteria	Alphaproteobacteria	Rhodobacterales	Rhodobacteraceae	Yoonia-Loktanella
398b1e043844c34d4347b1cbc290d23f	0.950551	Bacteria	Bacteroidota	Bacteroidia	Flavobacteriales	Cryomorphaceae	uncultured	hydrothermal_vent
9e750537c9cf7cf40207d5b05e919db0	0.999881	Bacteria	Proteobacteria	Alphaproteobacteria	Rhodobacterales	Rhodobacteraceae	Octadecabacter
42048b925331c2e46fe7f2148ebb2149	1	Bacteria	Proteobacteria	Alphaproteobacteria	Rhodobacterales	Rhodobacteraceae
f7056e91393fa35880dc2a6d9f441d27	0.90823	Bacteria	Proteobacteria	Alphaproteobacteria	Micavibrionales	uncultured	uncultured	uncultured_bacterium
c725ad24b39d628cf434593b21269969	0.999997	Bacteria	Proteobacteria	Alphaproteobacteria
881f1411428197172750caf92e6a2500	0.927734	Bacteria	Bacteroidota	Bacteroidia	Flavobacteriales	Flavobacteriaceae	Ulvibacter
e835a243b8ea2959069eac46c0b35e04	0.9997	Bacteria	Bacteroidota	Bacteroidia	Chitinophagales	Saprospiraceae	Lewinella
ff63a2e3bbbd4f935b3aae6069ca8afd	1	Bacteria	Bacteroidota	Bacteroidia	Cytophagales	Cyclobacteriaceae	Reichenbachiella
0eca896a0938206a172801e24fc3093d	0.999227	Bacteria	Bacteroidota	Bacteroidia	Chitinophagales	Saprospiraceae	Rubidimonas	uncultured_bacterium
c1f1c16b4ed71ca2a07838ee23c5f5e8	0.936757	Bacteria	Proteobacteria	Gammaproteobacteria	Enterobacterales	Alteromonadaceae	Alteromonas
4aca5a0391e39067564bbfc27be93aa9	1	Bacteria	Proteobacteria	Alphaproteobacteria	Rhodobacterales	Rhodobacteraceae
d4ed615bfd93e0a32e98249c55ca6038	0.916312	Bacteria	Proteobacteria	Gammaproteobacteria	Pseudomonadales	Saccharospirillaceae	Oceaniserpentilla
c486df8f815b4802fed69cc94c95e13f	1	Bacteria	Proteobacteria	Alphaproteobacteria	Kordiimonadales	Kordiimonadaceae	Kordiimonas
fa515e37942777285d4e837c90fe091c	0.909329	Bacteria	Bacteroidota	Bacteroidia	Chitinophagales	Saprospiraceae	Portibacter	uncultured_Bacteroidetes
cf163592ba84b6e74918abc2926392d0	0.998707	Bacteria	Bacteroidota	Bacteroidia	Chitinophagales	Saprospiraceae	Lewinella
a57e831c178432dfca3fd50000d02952	0.94602	Bacteria	Bacteroidota	Bacteroidia	Flavobacteriales	Flavobacteriaceae	Ulvibacter
6b480a512886a27821ae1909c94dbb8b	1	Bacteria	Proteobacteria	Alphaproteobacteria	Rhodobacterales	Rhodobacteraceae
6ab2222b690050c86c555b71f97f0de8	0.923805	Bacteria	Proteobacteria	Alphaproteobacteria	Micavibrionales	uncultured	uncultured	uncultured_bacterium
c7169141d1a1a06cee2a9752d56ab932	0.965082	Bacteria	Proteobacteria	Alphaproteobacteria	Rhizobiales	Rhizobiaceae	Lentilitoribacter	uncultured_bacterium
e1561bf64ea2eddcc6e564144e485d6e	1	Bacteria	Proteobacteria	Gammaproteobacteria	Pseudomonadales	Marinomonadaceae	Marinomonas
43b4bd80e888eeb2775e1105e2f80236	0.982267	Bacteria	Bacteroidota	Bacteroidia	Chitinophagales	Saprospiraceae	uncultured
36d1924d2b3bf63ff2a677ba3d838a8e	0.999999	Bacteria	Proteobacteria	Gammaproteobacteria
c871d2a196d23a1413dbad00f18f4707	0.827704	Bacteria	Proteobacteria	Alphaproteobacteria	Rhodobacterales	Rhodobacteraceae	Sulfitobacter
17ccf1d731cca55aa87e90a65cd29fc7	0.99999	Bacteria	Proteobacteria	Gammaproteobacteria	Enterobacterales	Pseudoalteromonadaceae	Pseudoalteromonas
6754116cfe22e07f86b61518d2fb0047	0.999975	Bacteria	Desulfobacterota	Desulfuromonadia	Bradymonadales	Bradymonadales	Bradymonadales	Deltaproteobacteria_bacterium
7185c642654a998d9957c6396cb48d13	0.789472	Bacteria	Bacteroidota	Bacteroidia	Chitinophagales	Saprospiraceae	uncultured	uncultured_marine
2d231c5c42a054b271ad31fdd6dc97d0	0.990303	Bacteria	Proteobacteria	Alphaproteobacteria	Rhodobacterales	Rhodobacteraceae	Yoonia-Loktanella
91e4d5226edb47fef19566430718db05	0.737219	Bacteria	Bacteroidota	Bacteroidia	Sphingobacteriales	NS11-12_marine_group	NS11-12_marine_group	uncultured_marine
d04b1b6e573098f503b5408a1bd173f7	0.717527	Bacteria	Proteobacteria	Alphaproteobacteria	Rhodobacterales	Rhodobacteraceae	Pseudooceanicola
b90d393b70c5b1cab46b53d99ab086ca	0.99872	Bacteria	Bacteroidota	Bacteroidia	Cytophagales	Cyclobacteriaceae	Fulvivirga	uncultured_bacterium
62779f8525e0b8299a3550705a438e2e	0.965395	Bacteria	Proteobacteria	Gammaproteobacteria	Enterobacterales	Vibrionaceae	Vibrio
478b9eba3a9473cd41484e0fa6382cc9	0.945955	Bacteria	Proteobacteria	Gammaproteobacteria	Enterobacterales	Vibrionaceae	Vibrio
f8ddab0dee2a15fbef2667c2fdc96221	0.97277	Bacteria	Bacteroidota	Bacteroidia	Flavobacteriales	Flavobacteriaceae	Flavobacterium	Flavobacterium_ponti
0421a81632d269f4d64344176dc0405f	0.948606	Bacteria	Proteobacteria	Gammaproteobacteria	Enterobacterales	Vibrionaceae	Photobacterium
37a0973b19ba64fa8bf62ccfec56c40e	0.99999	Bacteria	Proteobacteria	Gammaproteobacteria	Enterobacterales	Pseudoalteromonadaceae	Pseudoalteromonas
1d66e99c46d0270a0141435895708afe	0.96365	Bacteria	Bacteroidota	Bacteroidia	Flavobacteriales	Cryomorphaceae	Vicingus	uncultured_Owenweeksia
747f311c8dc4088a428b470d8f3741de	0.999999	Bacteria	Proteobacteria	Alphaproteobacteria	Rhodobacterales	Rhodobacteraceae
8a190d9c0fa1f2fdf27965a387ba40d6	0.9789	Bacteria	Proteobacteria	Alphaproteobacteria	Rickettsiales	AB1	AB1	Sinorickettsia_chlamys
361717c0ffbfe22ca56d5f4f753e59f5	0.785798	Bacteria	Proteobacteria	Gammaproteobacteria	Pseudomonadales	Marinobacteraceae	Marinobacter	Marinobacter_salarius
1591f32e211f694cf9906ddb6235f464	1	Bacteria	Proteobacteria	Gammaproteobacteria	Pseudomonadales	Alcanivoracaceae1	Alcanivorax
760701bbe56ed9bb4c2577f5c8301368	0.999831	Bacteria	Proteobacteria	Gammaproteobacteria	Milano-WF1B-44	Milano-WF1B-44	Milano-WF1B-44	uncultured_bacterium
fc80d4d84a02c756cd8a64b03e223a5d	0.824465	Bacteria	Proteobacteria	Alphaproteobacteria	Caulobacterales	Hyphomonadaceae	uncultured	uncultured_Alphaproteobacteria
73188e652d351c1f38a4d63cbcc42910	1	Bacteria	Proteobacteria	Alphaproteobacteria	Rhodobacterales	Rhodobacteraceae
2a94dd07b3e65cfbc3be7d2a7b8360fd	0.989229	Bacteria	Myxococcota	Polyangia	Polyangiales	Sandaracinaceae	uncultured	uncultured_delta
5e483cf5fceaae695a4c94f4750074b7	0.987441	Bacteria	Proteobacteria	Gammaproteobacteria	Ectothiorhodospirales	Ectothiorhodospiraceae	uncultured	uncultured_bacterium
7fb45cd9a091a22c06d671bc62d02306	0.915756	Bacteria	Bacteroidota	Bacteroidia	Chitinophagales	Saprospiraceae	Lewinella	uncultured_bacterium
9aea373f45e0e2463381b814bcdff028	0.999984	Bacteria	Bacteroidota	Bacteroidia	Chitinophagales	Saprospiraceae	Portibacter	uncultured_bacterium
83d605be74e74c4c3be1bc40e5308289	0.967117	Bacteria	Proteobacteria	Gammaproteobacteria	Enterobacterales	Vibrionaceae	Vibrio
7d7d49bb0ef077bd71cb35777207dd3c	0.772387	Bacteria	Proteobacteria	Alphaproteobacteria	Rhodobacterales	Rhodobacteraceae	Yoonia-Loktanella	uncultured_bacterium
12f7714118b004783e71860c2aae2d9a	0.958217	Bacteria	Proteobacteria	Gammaproteobacteria	Enterobacterales	Vibrionaceae	Vibrio
02eb78a6cd919827590822ee0b743d4a	1	Bacteria	Bacteroidota	Bacteroidia	Flavobacteriales	Flavobacteriaceae
f7d40209f1e1e43da54d14dbda43d6a6	0.771257	Bacteria	Bdellovibrionota	Bdellovibrionia	Bacteriovoracales	Bacteriovoracaceae	Peredibacter	uncultured_bacterium
7137c750eb4c7e2e7b81cc5aab2a1c42	0.840462	Bacteria	Proteobacteria	Alphaproteobacteria	Rhodobacterales	Rhodobacteraceae	Sulfitobacter
54dd28eaeeb1606adfbd4a03cc662a56	0.904465	Bacteria	Proteobacteria	Gammaproteobacteria	Enterobacterales	Vibrionaceae	Aliivibrio
34987a0d79240b84ee36e718685a440c	1	Bacteria	Planctomycetota	Phycisphaerae	Phycisphaerales	Phycisphaeraceae	Phycisphaera
cd72ffeec3bec615d867d26eac74967e	0.992179	Bacteria	Bdellovibrionota	Bdellovibrionia	Bdellovibrionales	Bdellovibrionaceae	Bdellovibrio	uncultured_bacterium
d61e18c1b539fc92ce24460f958015c6	1	Bacteria	Bacteroidota	Bacteroidia	Flavobacteriales	Flavobacteriaceae	Kordia
862dc6d8ab063e802002c61a8de06f23	0.999553	Bacteria	Proteobacteria	Gammaproteobacteria	Enterobacterales	Colwelliaceae	Colwellia
45c1bf59fbb31588c5e9e36b64bb44cb	0.816358	Bacteria	Bacteroidota	Bacteroidia	Flavobacteriales	Flavobacteriaceae	Flavirhabdus	Flavobacteriaceae_bacterium
5280b4784eddfb2cad3d6b19c6af3315	0.846854	Bacteria	Patescibacteria	Parcubacteria	Candidatus_Campbellbacteria	Candidatus_Campbellbacteria	Candidatus_Campbellbacteria	uncultured_bacterium
7c45c69fbb4e73b145d94cc6475ff5b1	0.989951	Bacteria	Bacteroidota	Bacteroidia	Flavobacteriales	Crocinitomicaceae	Crocinitomix	uncultured_bacterium
1956669078395619161bd22593a1f28c	0.87517	Bacteria	Proteobacteria	Alphaproteobacteria	Rhodobacterales	Rhodobacteraceae	Sulfitobacter
06bba7ac44ec1ec809cfd890e7cc91c6	0.999903	Bacteria	Proteobacteria	Gammaproteobacteria	Enterobacterales	Kangiellaceae	Aliikangiella	uncultured_bacterium
b8607bb6773598a6a3c9f487dfff0db9	0.79943	Bacteria	Proteobacteria	Alphaproteobacteria	Rhodobacterales	Rhodobacteraceae	uncultured	Nautella_sp.
7d2e2fca176d25f1ceb892bed1ef4f8d	1	Bacteria	Actinobacteriota	Actinobacteria	Propionibacteriales	Propionibacteriaceae	Cutibacterium
fde26b714a1390c00fba1d32a92b0b24	0.893073	Bacteria	Bacteroidota	Bacteroidia	Chitinophagales	Saprospiraceae	Portibacter	uncultured_Bacteroidetes
da014dfafd99216714c9d02885f3329f	0.847221	Bacteria	Proteobacteria	Alphaproteobacteria	Caulobacterales	Hyphomonadaceae	uncultured	uncultured_Alphaproteobacteria
bf6234f20a4874fbb349fa77c14f41bc	1	Bacteria	Proteobacteria	Gammaproteobacteria	Pseudomonadales	Marinomonadaceae	Marinomonas
e30cb0773e9cea2f1b511ecc4418ba11	0.923997	Bacteria	Thermotogota	Thermotogae	Thermotogales	Fervidobacteriaceae	Fervidobacterium	Fervidobacterium_pennivorans
b75cef4601906daaa8d54589fc6e46e5	0.889999	Bacteria	Proteobacteria	Alphaproteobacteria	Caulobacterales	Hyphomonadaceae	uncultured	uncultured_Alphaproteobacteria
1fa87c7b529da55fdb83d6e1e7a8ef46	1	Bacteria	Proteobacteria	Gammaproteobacteria	Enterobacterales	Alteromonadaceae
a59696bd048034d2b9ae5701a195eb84	0.948789	Bacteria	Proteobacteria	Alphaproteobacteria	Rickettsiales	Mitochondria	Mitochondria	uncultured_bacterium
85e17d75b2b32c594606fe1563b9beed	0.832386	Bacteria	Proteobacteria	Alphaproteobacteria	Sphingomonadales	Sphingomonadaceae	Altererythrobacter	Altererythrobacter_gangjinensis
076f7c6d37767e89fe73c1dc23837656	0.942367	Bacteria	Proteobacteria	Alphaproteobacteria	Rhodobacterales	Rhodobacteraceae	Jannaschia
224551d9b1cb7ed8733805230ee3625f	1	Bacteria	Proteobacteria	Alphaproteobacteria	Rhodobacterales	Rhodobacteraceae
bfa43655c56612c2b3ee9b23df4d664d	0.980484	Bacteria	Bacteroidota	Bacteroidia	Flavobacteriales	Cryomorphaceae	Vicingus	uncultured_bacterium
c65eb9dd89ee67634c6c5d413d583f3c	0.968741	Bacteria	Proteobacteria	Gammaproteobacteria	Enterobacterales	Alteromonadaceae	Alteromonas
bcfe3c1463be64ac1f2e70bbe1ea9be4	0.996739	Bacteria	Bacteroidota	Bacteroidia	Flavobacteriales	Cryomorphaceae	uncultured	uncultured_Bacteroidetes/Chlorobi
b9bd1c6a5b3522d3f0fbd10140a87ab2	0.907487	Bacteria	Proteobacteria	Gammaproteobacteria	Enterobacterales	Vibrionaceae	Aliivibrio
b53f4c0e13f71ee4d99fb67b5434726a	0.992527	Bacteria	Bacteroidota	Bacteroidia	Chitinophagales	Saprospiraceae	uncultured	uncultured_marine
15bb5d81db2f98471e37a2f0ddc06cab	0.733142	Bacteria	Planctomycetota	OM190	OM190	OM190	OM190	uncultured_bacterium
c00e7c6c32d4f172392b65f9f400cacd	0.86096	Bacteria	Firmicutes	Bacilli	Lactobacillales	Streptococcaceae	Lactococcus	Lactococcus_raffinolactis
82fef6db6814b5f45522c5777848928b	1	Bacteria	Proteobacteria	Alphaproteobacteria	Rhodobacterales	Rhodobacteraceae
49d0cc6988512af911d37e4605adca7f	0.797307	Bacteria	Proteobacteria	Alphaproteobacteria	Rhodobacterales	Rhodobacteraceae	Sulfitobacter
9312672d01b38fcb1f95fca4c27c5dbd	0.817006	Bacteria	Proteobacteria	Alphaproteobacteria	Rhodobacterales	Rhodobacteraceae	Sulfitobacter
a1bd15da5b552d2f971263d5729c58dd	0.915253	Bacteria	Proteobacteria	Alphaproteobacteria	Micavibrionales	uncultured	uncultured	uncultured_bacterium
69a578040fb5a9fff8bc026b7909ba83	0.982136	Bacteria	Proteobacteria	Gammaproteobacteria	Enterobacterales	Pseudoalteromonadaceae	Pseudoalteromonas
2e79e710803749b8efe0d9f76c02a5ef	0.887443	Bacteria	Bacteroidota	Bacteroidia	Chitinophagales	Saprospiraceae	uncultured	uncultured_bacterium
69ecde639764a5718793b7488aec30f0	0.945875	Bacteria	Proteobacteria	Alphaproteobacteria	Rhodobacterales	Rhodobacteraceae	Sulfitobacter
0a63e775e8b243d60648a90469e651d9	0.992273	Bacteria	Proteobacteria	Gammaproteobacteria	Enterobacterales	Vibrionaceae	Aliivibrio
e6746c2596ab6d251d8cb0eff9c01f34	1	Bacteria	Proteobacteria	Alphaproteobacteria	Rhodobacterales	Rhodobacteraceae
bf1fd18bb3f7439998427bf1578abb87	1	Bacteria	Proteobacteria	Alphaproteobacteria	Rhodobacterales	Rhodobacteraceae
9ba4194a989caf28eb763b3c9736d5e8	0.999992	Bacteria	Bacteroidota	Bacteroidia	Chitinophagales	Chitinophagaceae	Taibaiella	uncultured_Bacteroidetes
01369e071227c972750669a31217c6c9	0.731317	Bacteria	Bacteroidota	Bacteroidia	Chitinophagales	Saprospiraceae	uncultured	uncultured_marine
c5e99d2d9a863b453b8f6604a35d6dbb	0.893455	Bacteria	Proteobacteria	Gammaproteobacteria	Enterobacterales	Vibrionaceae	Aliivibrio
6aa5981f916d28ce973277a8b49087ce	0.971074	Bacteria	Acidobacteriota	Blastocatellia	Blastocatellales	Blastocatellaceae	Blastocatella	uncultured_Acidobacteriaceae
ceb23352950bf379acee66a97873e24b	0.787066	Bacteria	Proteobacteria	Alphaproteobacteria	Rhodobacterales	Rhodobacteraceae	uncultured
49caab59cc7b466c1ec9faa5824bdbe8	0.759816	Bacteria	Proteobacteria	Alphaproteobacteria	Sphingomonadales	Sphingomonadaceae	Sphingorhabdus	uncultured_bacterium
bd24ee26fb498763bba1ff3b7b368e55	0.971853	Bacteria	Proteobacteria	Alphaproteobacteria
cd0075f2438e6a59c84c522c920c1703	0.932696	Bacteria	Proteobacteria	Alphaproteobacteria	Rhizobiales	Stappiaceae	Labrenzia
5dfbf10df1df856fadb140edc161ab6e	0.924732	Bacteria	Proteobacteria	Gammaproteobacteria	Enterobacterales	Vibrionaceae	Aliivibrio
26092a20528eb829fce47f72597ec883	0.92674	Bacteria	Proteobacteria	Alphaproteobacteria	Micavibrionales	uncultured	uncultured	uncultured_bacterium
36f0bf659c586bdba392810f6b048e0e	0.72314	Bacteria	Proteobacteria	Alphaproteobacteria	Rhizobiales	Rhizobiaceae	uncultured	uncultured_bacterium
6684a3a15853cf7486e7c1fb7e6b0a64	0.912179	Bacteria	Proteobacteria	Gammaproteobacteria	Pseudomonadales	Saccharospirillaceae	Oceaniserpentilla	Oceaniserpentilla_haliotis
78648bd3f3c4b390a02e9509ed83839e	0.970728	Bacteria	Bacteroidota	Bacteroidia	Chitinophagales	Saprospiraceae	uncultured	uncultured_Bacteroidetes
4664b7a768b2401472c27e947b786516	0.917779	Bacteria	Proteobacteria	Gammaproteobacteria	Enterobacterales	Vibrionaceae	Aliivibrio	Aliivibrio_fischeri
cce53bedbaf4bb1d254758c79e244995	0.999828	Bacteria	Proteobacteria	Gammaproteobacteria	Enterobacterales	Kangiellaceae	Aliikangiella	uncultured_bacterium
cbeb80fadc05ae5cd1d0f0aa74632aff	0.981613	Bacteria	Bacteroidota	Bacteroidia	Flavobacteriales	Flavobacteriaceae	Spongiivirga	Spongiivirga_citrea
2a957944db2f399edb345a8642937726	0.994487	Bacteria	Proteobacteria	Gammaproteobacteria	Enterobacterales	Vibrionaceae	Aliivibrio
d976ad43e0f5be6aea4f71f1de739fa8	0.940642	Bacteria	Proteobacteria	Gammaproteobacteria	Pseudomonadales	Saccharospirillaceae	Oleispira	uncultured_bacterium
37b945dfe6ae6860a5f69bfcc837b14a	0.993274	Bacteria	Proteobacteria	Alphaproteobacteria	Caulobacterales	Hyphomonadaceae	Hellea	uncultured_Alphaproteobacteria
6f569267fdf7cc68a35e4ca4c2dc938a	1	Bacteria	Proteobacteria	Alphaproteobacteria	Rhodobacterales	Rhodobacteraceae
89efffe517455cc16c99f62849894297	1	Bacteria	Bacteroidota	Bacteroidia	Sphingobacteriales	NS11-12_marine_group	NS11-12_marine_group
0bd82ba47b7b1eab61f56f4731c8f454	0.999821	Bacteria	Bacteroidota	Bacteroidia	Flavobacteriales	Flavobacteriaceae	uncultured	uncultured_Lutibacter
c94c0124f69bb3e7febbf25eba0f3452	0.95734	Bacteria	Proteobacteria	Gammaproteobacteria	Enterobacterales	Vibrionaceae	Aliivibrio
e3a440defc09665ed150e477e328301c	0.892932	Bacteria	Proteobacteria	Gammaproteobacteria	Enterobacterales	Vibrionaceae	Aliivibrio
90edda01e3e15bdb3596c85727ea5129	1	Bacteria	Proteobacteria	Alphaproteobacteria	Caulobacterales	Hyphomonadaceae
766d461301286c697e4f0eceadb167dc	0.8766	Bacteria	Proteobacteria	Gammaproteobacteria	Enterobacterales	Vibrionaceae	Vibrio
6f00ea5e1572c819bbd53ed0317d5ee5	1	Bacteria	Bacteroidota	Bacteroidia	Flavobacteriales	Flavobacteriaceae
ab1c54032c421fc874ba6920b6bf60bf	1	Bacteria
03dd0a868438c9aa93b1483a0278f8d4	0.997764	Bacteria	Bacteroidota	Bacteroidia	Flavobacteriales	Flavobacteriaceae	Spongiivirga	Spongiivirga_citrea
38a4797358b37cd7d694d3d5a0c502a0	0.794846	Bacteria	Bacteroidota	Bacteroidia	Bacteroidales	Dysgonomonadaceae	Dysgonomonas	uncultured_Bacteroidetes
4685478fa1b5b370809f9d2e339b8f21	0.985865	Bacteria	Proteobacteria	Alphaproteobacteria	Sphingomonadales	Sphingomonadaceae	Sphingorhabdus
1392d426c865528fc3e94bca17d27402	1	Bacteria	Proteobacteria	Gammaproteobacteria	Pseudomonadales	Saccharospirillaceae	Saccharospirillum
4cbae0075a272636b5210320cd5e4587	0.742078	Bacteria	Proteobacteria	Gammaproteobacteria	Enterobacterales	Alteromonadaceae	uncultured	uncultured_bacterium
8aa46de95393178537231704ad55225e	0.997993	Bacteria	Bdellovibrionota	Bdellovibrionia	Bdellovibrionales	Bdellovibrionaceae	Bdellovibrio	uncultured_bacterium
67c924614fe75f4d644439b6ebe1d42c	0.991224	Bacteria	Proteobacteria	Gammaproteobacteria	Pseudomonadales	Saccharospirillaceae	Oceaniserpentilla	uncultured_bacterium
be23ee47f81cb12bdd1b446c7d8597bf	0.999854	Bacteria	Proteobacteria	Gammaproteobacteria	Pseudomonadales	Pseudomonadaceae	Pseudomonas
7fd72c85bb6eed7228431cc39b399265	0.920954	Bacteria	Proteobacteria	Gammaproteobacteria	Arenicellales	Arenicellaceae	Perspicuibacter	uncultured_bacterium
887fbc8f9c723596c23d90aed772069a	0.99586	Bacteria	Myxococcota	Polyangia	Polyangiales	Sandaracinaceae	uncultured
fc39485d1b8403042924124c227362e4	0.990149	Bacteria	Proteobacteria	Alphaproteobacteria	Micavibrionales	Micavibrionaceae	uncultured	uncultured_bacterium
9b45fc2afcce7204a57f31e8683a3ac2	0.961633	Bacteria	Bacteroidota	Bacteroidia	Flavobacteriales	Crocinitomicaceae	Crocinitomix	uncultured_bacterium
2bd1bde97c98164c650ebecdb3fb1943	0.990092	Bacteria	Proteobacteria	Gammaproteobacteria	Enterobacterales	Vibrionaceae	Aliivibrio
9f85e8fa1115ba4caf6b0a3e5bc040f1	1	Bacteria	Planctomycetota	OM190	OM190	OM190	OM190
a65a9cee0524fec73c2d32277b279e92	0.889359	Bacteria	Proteobacteria	Alphaproteobacteria	Caulobacterales	Hyphomonadaceae	uncultured	uncultured_Alphaproteobacteria
404017c9491c3922f0e69effc10b3e45	0.742431	Bacteria	Proteobacteria	Alphaproteobacteria
da3c55768eeec490a1ae824332ae2f26	1	Bacteria	Bacteroidota	Bacteroidia	Flavobacteriales	Flavobacteriaceae	Dokdonia
50839303843f20cfbf47bb32c0f14a35	0.882249	Bacteria	Proteobacteria	Alphaproteobacteria	Rickettsiales	Rickettsiaceae	Candidatus_Megaira	uncultured_bacterium
ae60e2c08ff21383a3f7ba6d531d9a37	0.966759	Bacteria	Patescibacteria	Parcubacteria	Candidatus_Campbellbacteria	Candidatus_Campbellbacteria	Candidatus_Campbellbacteria	uncultured_bacterium
222a468eb82e4d8e57c81a4c38194f45	0.893941	Bacteria	Proteobacteria	Gammaproteobacteria	Arenicellales	Arenicellaceae	Arenicella	uncultured_bacterium
5a0a66a24b3b7abb0ae5498109606975	1	Bacteria	Bacteroidota	Bacteroidia	Flavobacteriales	Flavobacteriaceae
076030bf99d80450392b3e85fbfd2d81	1	Bacteria	Proteobacteria	Gammaproteobacteria	Pseudomonadales	Marinobacteraceae	Marinobacter
a6f6dd165f8da9db5246e4049b91eb93	0.999973	Bacteria	Bdellovibrionota	Bdellovibrionia	Bacteriovoracales	Bacteriovoracaceae	Peredibacter
8d232d5d61b9b09039cb898d3cce8015	0.996066	Bacteria	Bacteroidota	Bacteroidia	Flavobacteriales	Flavobacteriaceae	Wenyingzhuangia
5e9244297e0f43eb86434e1345b755ab	0.902452	Bacteria	Proteobacteria	Gammaproteobacteria	Enterobacterales	Vibrionaceae	Aliivibrio
c96abb8258a5c5c31f750e7afbe30e68	0.999976	Bacteria	Proteobacteria	Gammaproteobacteria	Enterobacterales	Colwelliaceae	Colwellia
667fc408029c3f186a576dc40dc9f184	0.725828	Bacteria	Proteobacteria	Gammaproteobacteria	Pseudomonadales	Saccharospirillaceae	Oleispira	uncultured_bacterium
887a09354d908590ad7bb6d121043e8a	1	Bacteria	Firmicutes	Negativicutes	Veillonellales-Selenomonadales	Veillonellaceae	Veillonella
5f84fc945c625866c3d1484dfe7549f1	0.984281	Bacteria	Proteobacteria	Gammaproteobacteria	Pseudomonadales	Saccharospirillaceae	Oceaniserpentilla	Oceaniserpentilla_haliotis
b7b4936012d81e6d70007a9333d5ba0e	0.993972	Bacteria	Bacteroidota	Bacteroidia	Chitinophagales	uncultured	uncultured	uncultured_Bacteroidetes/Chlorobi
1e5cc5da3906a6525c51fb9c84637e7e	0.999967	Bacteria	Proteobacteria	Gammaproteobacteria	Granulosicoccales	Granulosicoccaceae	Granulosicoccus
6bde49a2307edc069759c0f5ab2f0aa9	0.715989	Bacteria	Proteobacteria	Gammaproteobacteria	Gammaproteobacteria_Incertae_Sedis	Unknown_Family	uncultured	uncultured_bacterium
79cda6f8881fe9aa80adaa579be62470	0.999983	Bacteria	Proteobacteria	Alphaproteobacteria	Holosporales	Holosporaceae	uncultured	uncultured_Alphaproteobacteria
23d629bee39da3d443db14e79e2264aa	0.808047	Bacteria	Proteobacteria	Alphaproteobacteria	Rhodobacterales	Rhodobacteraceae	Sulfitobacter
6a098ea61667e57ca95d72fc008e2112	0.843145	Bacteria	Bdellovibrionota	Bdellovibrionia	Bacteriovoracales	Bacteriovoracaceae	Peredibacter	uncultured_Bacteriovoracaceae
3a055fb4e6b52959944b2683effad332	0.987641	Bacteria	Bacteroidota	Rhodothermia	Balneolales	Balneolaceae	B2706-C7	uncultured_bacterium
1a295a0c5ff32e881203429e3fcdbafc	0.999578	Bacteria	Firmicutes	Bacilli	Lactobacillales	Enterococcaceae	Enterococcus
22821b3f1db809ceeeb710d0e0bd0402	1	Bacteria	Planctomycetota	OM190	OM190	OM190	OM190
096ae558dba1b5bb1457557ffaaaf5d4	0.996784	Bacteria	Bacteroidota	Bacteroidia	Flavobacteriales	Crocinitomicaceae	Crocinitomix	uncultured_bacterium
63b140cd904ebf41c0a6bd68504a2868	0.706587	Bacteria	Proteobacteria	Alphaproteobacteria	Rickettsiales	Fokiniaceae	uncultured	uncultured_bacterium
a3e4230e2152b206e811e8a9ff074027	0.99296	Bacteria	Proteobacteria	Gammaproteobacteria	Enterobacterales	Vibrionaceae	Vibrio
4564ce90c953f30a718f2c580231f4fb	0.955216	Bacteria	Proteobacteria	Gammaproteobacteria	Enterobacterales	Alteromonadaceae	Alteromonas
2a5afa0791120bbcf1847940afe83c11	0.983512	Bacteria	Bacteroidota	Bacteroidia	Chitinophagales	Saprospiraceae	uncultured	uncultured_Bacteroidetes
4a588cb0377c2fcda8cdcfa88ec6266d	0.998853	Bacteria	Proteobacteria	Gammaproteobacteria	Pseudomonadales	Saccharospirillaceae	Oceaniserpentilla	Oceaniserpentilla_haliotis
81d2401f36ff49d6f477389f13bf46bf	0.965935	Bacteria	Proteobacteria	Alphaproteobacteria	Rhodobacterales	Rhodobacteraceae	Jannaschia
f6e90e5d4f9e4ecbbbf08028cba4322f	0.738844	Bacteria	Proteobacteria	Gammaproteobacteria	Chromatiales	Sedimenticolaceae	uncultured	uncultured_bacterium
f9d9f096f2ad7efe810110c6faf1e295	0.988958	Bacteria	Proteobacteria	Gammaproteobacteria	Pseudomonadales	Marinomonadaceae	Marinomonas	Marinomonas_communis
ea955ae6d068af75c6653a19ef095f97	0.93454	Bacteria	Bdellovibrionota	Bdellovibrionia	Bacteriovoracales	Bacteriovoracaceae	Halobacteriovorax	Bacteriovorax_sp.
672476680a65b9282cf1d21dfa25c96c	0.815726	Bacteria	Bacteroidota	Bacteroidia	Chitinophagales	Saprospiraceae	Phaeodactylibacter	uncultured_bacterium
06f1a4a7fd62d6d32d2a39cf50469803	0.784475	Bacteria	Proteobacteria	Alphaproteobacteria	Parvibaculales	Parvibaculaceae	Parvibaculum	Parvibaculum_hydrocarboniclasticum
1f411ae2808de9ce5c10c43dba7576ca	1	Bacteria	Proteobacteria	Alphaproteobacteria	Rhodobacterales	Rhodobacteraceae
6835dbf8e2eaf2b72ed3242f73b0d155	0.99134	Bacteria	Bacteroidota	Bacteroidia	Sphingobacteriales	NS11-12_marine_group	NS11-12_marine_group	uncultured_marine
2a762bf76b8029947a0e883166fd2493	0.999647	Bacteria	Proteobacteria	Alphaproteobacteria	Caulobacterales	Hyphomonadaceae	Hyphomonas
09fa8e814c17b3ba960bd62ee4981b95	0.842156	Bacteria	Proteobacteria	Alphaproteobacteria	Caulobacterales	Hyphomonadaceae	Litorimonas
cf3f8dd26dabf05747fb37e7b3685f53	0.916891	Bacteria	Proteobacteria	Alphaproteobacteria	Micavibrionales	uncultured	uncultured	uncultured_bacterium
c743cf8d84d63dc27107b40814013b61	0.999991	Bacteria	Proteobacteria	Gammaproteobacteria	Enterobacterales	Vibrionaceae	Photobacterium
716dd0982346b61fc477c4a29aaf294a	0.993267	Bacteria	Proteobacteria	Alphaproteobacteria	Caulobacterales	Hyphomonadaceae	Hellea	uncultured_Alphaproteobacteria
da25c8afd643c58ffaf8fc9c99608428	0.985783	Bacteria	Bacteroidota	Bacteroidia	Flavobacteriales	Cryomorphaceae	Vicingus	uncultured_bacterium
048178d00a54987aeddd64fc4a78abd9	0.982167	Bacteria	Bacteroidota	Bacteroidia	Flavobacteriales	Flavobacteriaceae	Flavobacterium	Flavobacterium_arcticum
985fcaa7074d619496d93b49bd3a7c56	0.87507	Bacteria	Planctomycetota	OM190	OM190	OM190	OM190	uncultured_planctomycete
c9d4de076632a3892a85463417358ac8	0.985624	Bacteria	Proteobacteria	Alphaproteobacteria	Rhodobacterales	Rhodobacteraceae	Planktotalea
2366283e0db6f7934c4188d9c55681e1	0.727049	Bacteria	Bacteroidota	Bacteroidia	Flavobacteriales	Cryomorphaceae	Vicingus	uncultured_bacterium
95c76e0b141f1cc6898f5be004a96215	0.999999	Bacteria	Proteobacteria	Gammaproteobacteria
e910450e84e0704a1bf978ad157b25d7	0.779682	Bacteria	Proteobacteria	Alphaproteobacteria	Rhodobacterales	Rhodobacteraceae	Pontivivens	bacterium
83aa5f793f4207643a510cfebd6a1999	0.907221	Bacteria	Proteobacteria	Gammaproteobacteria	Enterobacterales	Vibrionaceae	Aliivibrio
da4ad3f23a995cffe7f09f77e9708622	0.996122	Bacteria	Proteobacteria	Gammaproteobacteria	Enterobacterales	Vibrionaceae	Vibrio
1124a7f1af855be520d6b7062a04945b	1	Bacteria	Proteobacteria	Alphaproteobacteria	Sphingomonadales	Sphingomonadaceae
982974a9fc665fec03ad6063f623367d	0.999423	Bacteria	Bacteroidota	Bacteroidia	Chitinophagales	uncultured	uncultured	bacterium_episymbiont
afbd24efdafc8eab7318934e9e7d327d	0.999652	Bacteria	Bacteroidota	Bacteroidia	Chitinophagales	Saprospiraceae	Rubidimonas	uncultured_bacterium
17c58ee5e790126b1675ebd3a953d4ce	0.997328	Bacteria	Firmicutes	Bacilli	Lactobacillales	Carnobacteriaceae	Alkalibacterium
11817d1d87ff440df754390f5976dccf	0.999998	Bacteria	Proteobacteria	Gammaproteobacteria	Thiotrichales	Thiotrichaceae	Thiothrix
15016d4e3e30dc996e2dfe31bf1ab520	0.99597	Bacteria	Proteobacteria	Alphaproteobacteria	Rhodobacterales	Rhodobacteraceae	Sulfitobacter
0707d7946f4384fe3f200202bc9986c9	0.923036	Bacteria	Bacteroidota	Bacteroidia	Flavobacteriales	Flavobacteriaceae	Croceitalea	uncultured_bacterium
e0c3fa41cdb6061aa9881635674ccb1a	0.999993	Bacteria	Planctomycetota	OM190	OM190	OM190	OM190
38a2038ce49968da9a2d769467ab2546	0.755187	Bacteria	Proteobacteria	Gammaproteobacteria	Pseudomonadales	Saccharospirillaceae	Oleispira	uncultured_gamma
c739a47ecf4f4430234d16c9cea80969	0.999661	Bacteria	Proteobacteria	Gammaproteobacteria	Enterobacterales	Pseudoalteromonadaceae	Psychrosphaera
03b67b590b30c697130d95a2b7ddb0d8	0.874436	Bacteria	Proteobacteria	Gammaproteobacteria	Burkholderiales	Comamonadaceae	Pelomonas
c28614d8822701407881c75c1ca8f30c	0.991286	Bacteria	Proteobacteria	Alphaproteobacteria	Rickettsiales	AB1	AB1	Sinorickettsia_chlamys
473bca133bd46a74bf72054c42671521	0.999006	Bacteria	Firmicutes	Clostridia	Clostridiales	Clostridiaceae	Clostridium_sensu_stricto_3
be5b6b970ac4cf7fdbd39cd5e9feb3d4	0.810629	Bacteria	Proteobacteria	Alphaproteobacteria	Rhodobacterales	Rhodobacteraceae	Sulfitobacter
f92b630a569a2790fdefef914861bfcd	0.976517	Bacteria	Proteobacteria	Alphaproteobacteria	Rhodobacterales	Rhodobacteraceae	Sulfitobacter
0dc109ea4d1d392ec2ddd9566b5d3ded	0.996822	Bacteria	Proteobacteria	Alphaproteobacteria	Rhizobiales	Stappiaceae	Labrenzia
27b6f03c8e42ad24e56cfcb73b1ef506	1	Bacteria	Proteobacteria	Gammaproteobacteria	Pseudomonadales	Alcanivoracaceae1	Alcanivorax
960eb375052f105e92d4bf8d579728ab	1	Bacteria	Bacteroidota	Bacteroidia	Flavobacteriales	Flavobacteriaceae	Nonlabens
074645b84b1e4dd64a087b35caeb50ed	0.999995	Bacteria	Proteobacteria	Gammaproteobacteria	Thiotrichales	Thiotrichaceae	Thiothrix
152e6ee24d01631ff061b2a9b1f0fea6	0.790746	Bacteria	Bacteroidota	Bacteroidia	Flavobacteriales	Flavobacteriaceae	Maribacter	uncultured_bacterium
fc115f3cbc611cb5eecce6e80c28f9c3	0.949556	Bacteria	Proteobacteria	Alphaproteobacteria	Rhodobacterales	Rhodobacteraceae	Marivita
f9e0aa9bbeba610aae0cc2cbbd895151	1	Bacteria	Cyanobacteria	Cyanobacteriia	Chloroplast	Chloroplast	Chloroplast
eb69c8e07c51a21c5f5c57cf571a04a0	0.976616	Bacteria	Proteobacteria	Alphaproteobacteria	Rhodobacterales	Rhodobacteraceae	Planktotalea
6e184a94959ff8596aa27e1de0c1e516	1	Bacteria	Proteobacteria	Alphaproteobacteria	Rhodobacterales	Rhodobacteraceae
c3bdeccb0b7963492cab9640bedfcab9	0.705781	Bacteria	Proteobacteria	Gammaproteobacteria	Pseudomonadales	Saccharospirillaceae	Oceaniserpentilla	Oceaniserpentilla_haliotis
45ba27ef68658574ac15cacedd3e79ae	0.861717	Bacteria	Bacteroidota	Bacteroidia	Flavobacteriales	Cryomorphaceae	Vicingus	uncultured_Cryomorphaceae
ff1923cd9cf6bcfff29e774df10c538b	0.999147	Bacteria	Proteobacteria	Alphaproteobacteria	Micavibrionales	Micavibrionaceae	uncultured	uncultured_bacterium
8ff5ba5ec2d2005fe63d0144be37ae42	1	Bacteria	Proteobacteria	Gammaproteobacteria	Nitrosococcales	Methylophagaceae	Methylophaga
b25f9b53829b270624543a0bb2ccf357	0.767437	Bacteria	Proteobacteria	Alphaproteobacteria	Sphingomonadales	Sphingomonadaceae	Erythrobacter
92301caa752d66220f0769a73e56e271	0.987755	Bacteria	Proteobacteria	Alphaproteobacteria	Rhizobiales	Stappiaceae	Labrenzia
0efd545196dca2361df536ecb96eb75c	0.95659	Bacteria	Proteobacteria	Gammaproteobacteria	Enterobacterales	Alteromonadaceae	Alteromonas
833b76264f7cc500dd3fff90d7d238ca	1	Bacteria	Proteobacteria	Alphaproteobacteria	Rhodobacterales	Rhodobacteraceae
b1e864dfc03c145126d1ed6b9929bf30	1	Bacteria	Proteobacteria	Gammaproteobacteria	Pseudomonadales	Moraxellaceae	Moraxella
89bf898b21d294a6e1a033217cd5ae04	0.994615	Bacteria	Bdellovibrionota	Bdellovibrionia	Bacteriovoracales	Bacteriovoracaceae	Peredibacter	uncultured_Peredibacter
c67bcb3cacc8bce6268038656ef9b984	0.971749	Bacteria	Proteobacteria	Alphaproteobacteria	Micavibrionales	Micavibrionaceae	uncultured	uncultured_bacterium
968056a7ca43beaa681d5b95d25cace6	0.938067	Bacteria	Proteobacteria	Alphaproteobacteria	Caulobacterales	Hyphomonadaceae	uncultured	uncultured_Alphaproteobacteria
788c26b48aa1758122520a1734b604ab	0.99968	Bacteria	Bdellovibrionota	Bdellovibrionia	Bacteriovoracales	Bacteriovoracaceae	Peredibacter	uncultured_Peredibacter
e7d577a6df000a061a1071cb4916b496	0.942208	Bacteria	Proteobacteria	Alphaproteobacteria	Rhodobacterales	Rhodobacteraceae	Sulfitobacter
3ca5247d9ddc8c176674ee220271cd6c	0.994479	Bacteria	Planctomycetota	OM190	OM190	OM190	OM190	uncultured_marine
48a57697fceeaee3f4bd3dec3a82c2b7	0.991331	Bacteria	Proteobacteria	Gammaproteobacteria	Arenicellales	Arenicellaceae	Arenicella	uncultured_bacterium
87dba9848e55a54e0d61990540902466	0.876747	Bacteria	Proteobacteria	Gammaproteobacteria	Enterobacterales	Vibrionaceae	Vibrio	Vibrio_renipiscarius
aa32b5cb82756791a195db22cbabe9bf	1	Bacteria	Bacteroidota	Bacteroidia	Flavobacteriales	Flavobacteriaceae
0dcb29fca3fe00a3ba67894a2cf75a53	0.987619	Bacteria	Bacteroidota	Bacteroidia	Flavobacteriales	Cryomorphaceae	Vicingus	uncultured_bacterium
e0145f60fdd69aef9f31e3df88ae9cf4	0.738036	Bacteria	Bacteroidota	Bacteroidia	Flavobacteriales	Crocinitomicaceae	uncultured
7e1af73ae62e3972bcd52b02d497b545	0.716749	Bacteria	Bacteroidota	Bacteroidia	Flavobacteriales	Cryomorphaceae	uncultured
7b82e92438c8800648ea2a454df16c63	1	Bacteria	Proteobacteria	Gammaproteobacteria	Pseudomonadales	Marinomonadaceae	Marinomonas
ea21bf69af1575a187bec8bf7ea74525	0.96119	Bacteria	Proteobacteria	Gammaproteobacteria	Enterobacterales	Alteromonadaceae	uncultured	uncultured_bacterium
04d8f66bdb50eea03d0e4bbf510e010f	0.993427	Bacteria	Proteobacteria	Alphaproteobacteria	Rhodobacterales	Rhodobacteraceae	Paracoccus
6db4bc2664865c0e85bc0c5f0e6b6f28	0.999054	Bacteria	Firmicutes	Bacilli	Lactobacillales	Enterococcaceae	Enterococcus
62645d40fe34a1f4c7c69d4cdbf9c3b9	0.934045	Bacteria	Proteobacteria	Alphaproteobacteria	Kiloniellales	Kiloniellaceae	Kiloniella	uncultured_bacterium
3c3061963e526c642d3f9d844e92d9dc	0.809143	Bacteria	Proteobacteria	Alphaproteobacteria	Caulobacterales	Hyphomonadaceae	Ponticaulis	Ponticaulis_koreensis
e9f0c4a6c02b3f29799caec9f6b7d793	0.909549	Bacteria	Proteobacteria	Alphaproteobacteria	Kiloniellales	Kiloniellaceae	Pelagibius	Rhodospirillaceae_bacterium
fd84b86c8d1e148da7fbb238fc743e63	0.85139	Bacteria	Proteobacteria	Alphaproteobacteria	Rhizobiales	Rhizobiaceae	uncultured	uncultured_Alphaproteobacteria
44f24b260e1d1260ecb5a30b6701fbc2	0.879598	Bacteria	Proteobacteria	Alphaproteobacteria	Caulobacterales	Hyphomonadaceae	Algimonas	Algimonas_ampicilliniresistens
c94e8ee07e72d524a983aac347e4917b	1	Bacteria	Bacteroidota	Bacteroidia	Cytophagales	Flammeovirgaceae	uncultured	uncultured_bacterium
efe144270bc332eb13f05e1106bd53e6	1	Bacteria	Bacteroidota	Bacteroidia	Cytophagales	Cyclobacteriaceae	Fabibacter
224aff6631d699ad43e87c1dc6738702	0.999954	Bacteria	Firmicutes	Clostridia	Clostridiales	Clostridiaceae	Clostridium_sensu_stricto_11
88ea484c65460bd7bc8f96f1f1861188	0.996615	Bacteria	Proteobacteria	Alphaproteobacteria	Rickettsiales	Rickettsiaceae	uncultured	metagenome
2c0de6deb30eb10d73017f34b40043a3	0.999213	Bacteria	Proteobacteria	Gammaproteobacteria	Pseudomonadales	Saccharospirillaceae	Oceanobacter
849154d1fef3cbacbdede1343a55ac92	0.802876	Bacteria	Firmicutes	Bacilli	Lactobacillales	Streptococcaceae	Streptococcus	Streptococcus_salivarius
a1f5fed3f51a4c28474a6bf860f39b1c	0.871581	Bacteria	Proteobacteria	Gammaproteobacteria	Pseudomonadales	Alcanivoracaceae1	Alcanivorax	Alcanivorax_venustensis
8072fb2d6a9b10fa254b44f4c6f950c8	0.715529	Bacteria	Proteobacteria	Alphaproteobacteria	Kordiimonadales	uncultured	uncultured	uncultured_Kordiimonas
a0c2cc21671f76322e1cb2d362e45bf5	1	Bacteria	Proteobacteria	Alphaproteobacteria	Rhodobacterales	Rhodobacteraceae
7409825029b951879ea43efb6f97bfc1	0.979249	Bacteria	Proteobacteria	Alphaproteobacteria	Rhodobacterales	Rhodobacteraceae	Tateyamaria	uncultured_bacterium
505d658981b3e00ba005c07274916329	0.973784	Bacteria	Planctomycetota	Phycisphaerae	Phycisphaerales	Phycisphaeraceae	Phycisphaera	uncultured_Planctomycetales
8343e80f3e417415dd2d696ac000c891	0.743005	Bacteria	Bacteroidota	Bacteroidia	Flavobacteriales	Flavobacteriaceae	Maribacter	uncultured_bacterium
34122b1809807df04aedb92c69f8e259	0.999954	Bacteria	Proteobacteria	Gammaproteobacteria	Coxiellales	Coxiellaceae	Coxiella
85aa1b4c447e617271a48c3504610a52	0.957941	Bacteria	Proteobacteria	Gammaproteobacteria	Enterobacterales	Alteromonadaceae	Alteromonas
81ffcfd0f8a42d32076d60f6df76461f	0.970128	Bacteria	Bacteroidota	Bacteroidia	Chitinophagales	Saprospiraceae	Lewinella	uncultured_bacterium
7f9fb5f7194d92494c0b7d87e7fe2e39	0.87698	Bacteria	Bacteroidota	Bacteroidia	Chitinophagales	Saprospiraceae	uncultured	uncultured_Bacteroidetes
09d3193f9ac139d868050c09fdaca5a8	1	Bacteria	NB1-j	NB1-j	NB1-j	NB1-j	NB1-j
639b2dcc573c90d2ea10b02618824988	0.998604	Bacteria	Proteobacteria	Alphaproteobacteria	Rhizobiales	Stappiaceae	Labrenzia
7acd5c1edb3ca794dd953c72b843facc	0.998626	Bacteria	Proteobacteria	Alphaproteobacteria	Micavibrionales	Micavibrionaceae	uncultured	uncultured_bacterium
b45c4c2aa4bb0c3d9135ca75817b3906	0.999916	Bacteria	Bacteroidota	Bacteroidia	Flavobacteriales	Flavobacteriaceae	Polaribacter
06a3509b9bc9b0769ffc9d519213bfd0	0.818529	Bacteria	Proteobacteria	Alphaproteobacteria	Rhodobacterales	Rhodobacteraceae	Sulfitobacter
1f8cd030dc3ea4da2d63d32a916f87d8	0.822032	Bacteria	Patescibacteria	Parcubacteria	Candidatus_Campbellbacteria	Candidatus_Campbellbacteria	Candidatus_Campbellbacteria	uncultured_bacterium
c062c2a9687ee333426867d44fbe045c	0.875167	Bacteria	Proteobacteria	Alphaproteobacteria	Rhodobacterales	Rhodobacteraceae	uncultured	uncultured_Alphaproteobacteria
74b20f6dbc883094e9fb7ea753cc0815	0.996887	Bacteria	Firmicutes	Bacilli	Bacillales	Bacillaceae	Anaerobacillus
8a3f2e266f1b8e9f35ad226e113f4eab	0.90026	Bacteria	Bacteroidota	Bacteroidia	Chitinophagales	Saprospiraceae	uncultured	uncultured_bacterium
20941f83f3adbe427aaf6029b2178a05	0.899753	Bacteria	Proteobacteria	Alphaproteobacteria	Micavibrionales	Micavibrionaceae	uncultured	uncultured_bacterium
fa91890406a8a68e42b3708c02d4be50	0.969333	Bacteria	Proteobacteria	Alphaproteobacteria	Rhodobacterales	Rhodobacteraceae	uncultured	Marivita_sp.
75421df8d106730fe47c093a9ded5831	0.986432	Bacteria	Proteobacteria	Alphaproteobacteria	Sphingomonadales	Sphingomonadaceae	Sphingorhabdus	uncultured_Alphaproteobacteria
759a8346eff4edb82f3d6751c43c053e	0.953246	Bacteria	Proteobacteria	Alphaproteobacteria	Caulobacterales	Parvularculaceae	Parvularcula	uncultured_bacterium
b3c7e0e4b4eb46d9c75ab889a8dad0fb	0.99983	Bacteria	Proteobacteria	Gammaproteobacteria	Enterobacterales	Pseudoalteromonadaceae	Pseudoalteromonas
c55e931aed7b0c0d38579184d89f8cd1	0.933049	Bacteria	Proteobacteria	Gammaproteobacteria	Gammaproteobacteria_Incertae_Sedis	Unknown_Family	uncultured	uncultured_bacterium
d1a24fd7f12ac5dd5f767a56cfdd46cd	1	Bacteria	Proteobacteria	Gammaproteobacteria	Pseudomonadales	Moraxellaceae	Acinetobacter
fd080853c4810d7c5b206f2ee8ff7c00	1	Bacteria	Bacteroidota	Bacteroidia	Flavobacteriales	Flavobacteriaceae
1aae69ab9ab666c48bdda135d372afc4	0.99998	Bacteria	Proteobacteria	Gammaproteobacteria
53f827ab74e1bf5dea76572e76f79e17	0.856067	Bacteria	Proteobacteria	Alphaproteobacteria	Rhodobacterales	Rhodobacteraceae	Sulfitobacter
2bdfe76090dcea7a8f794e7644569b11	0.986242	Bacteria	Proteobacteria	Alphaproteobacteria	Rhizobiales	Hyphomicrobiaceae	uncultured
579175f5d127250ae3fe96d794360cd5	0.999978	Bacteria	Firmicutes	Bacilli	Paenibacillales	Paenibacillaceae	Paenibacillus
8d8ce623328477a5bd2711c827c322f2	0.966672	Bacteria	Firmicutes	Clostridia	Oscillospirales	Ethanoligenenaceae	Ethanoligenens	uncultured_bacterium
8dc96a867b334839de6cc697ae6de342	1	Bacteria	Proteobacteria	Alphaproteobacteria	Rhodobacterales	Rhodobacteraceae
fbf1eac8ce1f50bde5cbf1914c432d7b	0.8786	Bacteria	Proteobacteria	Alphaproteobacteria	Sphingomonadales	Sphingomonadaceae	Altererythrobacter	Altererythrobacter_gangjinensis
9d845daea2cc31f769ef0b3e3d87a1cf	1	Bacteria	Proteobacteria	Alphaproteobacteria	Rhodobacterales	Rhodobacteraceae
3011587af8edc5a5013ada3308d65175	0.995866	Bacteria	Proteobacteria	Gammaproteobacteria	Pseudomonadales	Saccharospirillaceae	Oceaniserpentilla	Oceaniserpentilla_haliotis
4d4983a6d6f390fa53a68a4a1ab21a8e	0.963538	Bacteria	Proteobacteria	Gammaproteobacteria	Enterobacterales	Alteromonadaceae	Alteromonas
442200f7d9e436c8064fb52d315c3166	0.91076	Bacteria	Proteobacteria	Alphaproteobacteria	Rhodobacterales	Rhodobacteraceae	Pseudorhodobacter
47fb8bdf68c3af5021cd639f6438d9da	1	Bacteria	Proteobacteria	Gammaproteobacteria	Pseudomonadales	Saccharospirillaceae	Saccharospirillum
12cccb5866b89b9a3863b413d8ff3c8f	0.74726	Bacteria	Actinobacteriota	Actinobacteria	Corynebacteriales	Corynebacteriaceae	Corynebacterium	Corynebacterium_propinquum
0c0893b07fe04dcc2d4fa9041666a2b7	0.999788	Bacteria	Bacteroidota	Bacteroidia	Chitinophagales	Saprospiraceae	Rubidimonas	uncultured_bacterium
cf5ec3b229e2def59d05fb4e313d6c0f	0.898075	Bacteria	Bacteroidota	Bacteroidia	Flavobacteriales	Flavobacteriaceae	Nonlabens	Nonlabens_sp.
173dbd9d518691910405c5c9985524ee	0.961211	Bacteria	Proteobacteria	Gammaproteobacteria	Pseudomonadales	Moraxellaceae	Acinetobacter	Acinetobacter_towneri
4f9e2d24ca486e61640fa80ce032016d	0.997022	Bacteria	Proteobacteria	Gammaproteobacteria	Gammaproteobacteria_Incertae_Sedis	Unknown_Family	uncultured
9e9e8256faf75e919d2b5ba4b73f7cc0	0.935868	Bacteria	Proteobacteria	Gammaproteobacteria	Enterobacterales	Vibrionaceae	Aliivibrio
26a977658db2145016787d18a3ab0355	0.974371	Bacteria	Bacteroidota	Bacteroidia	Chitinophagales	uncultured	uncultured	uncultured_Bacteroidetes
21c7c54a5cc16eedf3d2b818584d6587	0.829029	Bacteria	Proteobacteria	Alphaproteobacteria	Rhodobacterales	Rhodobacteraceae	Yoonia-Loktanella	uncultured_bacterium
d3755bb93c2016719a7c521091f0eb3d	0.932142	Bacteria	Proteobacteria	Gammaproteobacteria	Enterobacterales	Vibrionaceae	Vibrio
ce3c5ae2267f3ae480fa32e3755638cd	0.998631	Bacteria	Bacteroidota	Bacteroidia	Cytophagales	Cyclobacteriaceae	Ekhidna	Ekhidna_sp.
c77edcbde34fcafe01d3b18fcd8d3fbc	0.861755	Bacteria	Proteobacteria	Alphaproteobacteria	Rhizobiales	Hyphomicrobiaceae	Filomicrobium	uncultured_bacterium
a64ee7475570e2bc6380dd4f82ad3367	0.995816	Bacteria	Proteobacteria	Gammaproteobacteria	Enterobacterales	Vibrionaceae	Vibrio
0ca5b3a09baf01332cea7a0c902d6710	0.776218	Bacteria	Proteobacteria	Alphaproteobacteria	Sphingomonadales	Sphingomonadaceae	Altererythrobacter	Altererythrobacter_sp.
fd64b7ce803e6a25b7488ff3978f0caf	0.968128	Bacteria	Bacteroidota	Bacteroidia	Flavobacteriales	Crocinitomicaceae	Crocinitomix	uncultured_bacterium
f9fa5c2f241b5fd4d703d39ca8ed7676	0.934975	Bacteria	Bdellovibrionota	Bdellovibrionia	Bacteriovoracales	Bacteriovoracaceae	Peredibacter	uncultured_Peredibacter
b07e1663111df9674063ebb8fc3e958b	0.995093	Bacteria	Bacteroidota	Bacteroidia	Flavobacteriales	Flavobacteriaceae	Spongiivirga	Spongiivirga_citrea
90270fa8262e55642534984b3efb9fa8	0.996592	Bacteria	Firmicutes	Bacilli	Lactobacillales	Enterococcaceae	Enterococcus
8d405acb68fdd0070065846979cd5275	0.900053	Bacteria	Proteobacteria	Gammaproteobacteria	Enterobacterales	Vibrionaceae	Aliivibrio
bb8919d4cee9e88c5e26c20e21aae5bc	1	Bacteria	Bacteroidota	Bacteroidia	Flavobacteriales	Flavobacteriaceae
e607610523451ad753d9a3c601d710ef	0.953151	Bacteria	Desulfobacterota	Desulfuromonadia	Bradymonadales	Bradymonadales	Bradymonadales	uncultured_delta
c341117d9e08c48f727a266b08c6448b	0.828021	Bacteria	Proteobacteria	Alphaproteobacteria	Rhizobiales	Xanthobacteraceae	Rhodopseudomonas	uncultured_bacterium
2d0b41d96cc4b4b460cee18955ba3ff2	0.979515	Bacteria	Proteobacteria	Gammaproteobacteria	Enterobacterales	Vibrionaceae	Vibrio
0f3219f2438c9c4f89a36e8e3bedd06e	1	Bacteria	Proteobacteria	Alphaproteobacteria	Rhodobacterales	Rhodobacteraceae
4bb09e28d17d708b4970774b00c0f8aa	0.959665	Bacteria	Proteobacteria	Alphaproteobacteria	Micavibrionales	Micavibrionaceae	uncultured	uncultured_organism
856bced536338ed16abd22f4bc1bf89f	0.865369	Bacteria	Proteobacteria	Alphaproteobacteria	Rhodobacterales	Rhodobacteraceae	Thalassobius	uncultured_bacterium
33778ca885bb431302a76ca69d730030	0.719651	Bacteria	Proteobacteria	Alphaproteobacteria	Rhodobacterales	Rhodobacteraceae	uncultured	uncultured_bacterium
29738f130f8f90c8f42c892bfe421154	0.92251	Bacteria	Bacteroidota	Bacteroidia	Flavobacteriales	Flavobacteriaceae	Ulvibacter	uncultured_bacterium
2bccc1b00e1c22d2efb908360369c7fb	0.998221	Bacteria	Bacteroidota	Bacteroidia	Flavobacteriales	Crocinitomicaceae	Crocinitomix	uncultured_bacterium
bc68a2f3930829ca4d387a5420e97177	0.768042	Bacteria	Bacteroidota	Bacteroidia	Flavobacteriales	NS9_marine_group	NS9_marine_group
d609e5c290bad4f3d2d12dd34c18e041	0.999854	Bacteria	Proteobacteria	Gammaproteobacteria	Enterobacterales	Colwelliaceae	Colwellia
56069afb51fa3a7394cbe36b42b0ae6c	0.954263	Bacteria	Bdellovibrionota	Bdellovibrionia	Bacteriovoracales	Bacteriovoracaceae	uncultured	uncultured_deep-sea
1aed71be33d830af2b500ff6e68d434b	0.916664	Bacteria	Bacteroidota	Bacteroidia	Flavobacteriales	Schleiferiaceae	Schleiferia	uncultured_Bacteroidetes
e4c8f7a7bb66ce41e53da68a10a9145c	1	Bacteria	Verrucomicrobiota	Chlamydiae	Chlamydiales
3004031d912d7279d0a2651b91199e11	0.949216	Bacteria	Proteobacteria	Alphaproteobacteria	Rickettsiales	SM2D12	SM2D12
76972e4b3043a7f4ccebf64d241874cd	0.724832	Bacteria	Proteobacteria	Alphaproteobacteria	Sphingomonadales	Sphingomonadaceae	Novosphingobium	Novosphingobium_capsulatum
3f0280817fc6967f814d326201f0e053	0.95173	Bacteria	Proteobacteria	Alphaproteobacteria	Rhizobiales	Rhizobiaceae	Hoeflea
92a72abc6d6d4b4d303cbb9dc61be3e6	0.874615	Bacteria	Proteobacteria	Alphaproteobacteria	Caulobacterales	Parvularculaceae	Parvularcula	uncultured_bacterium
9c393f71ba74cd125178a0ac134a1585	0.916722	Bacteria	Proteobacteria	Gammaproteobacteria	Pseudomonadales	Saccharospirillaceae	Oceaniserpentilla
f2b6df6f7b5b4652870ab7b87e64a63a	0.946242	Bacteria	Proteobacteria	Gammaproteobacteria	Enterobacterales	Shewanellaceae	Shewanella	Shewanella_aestuarii
5166c0af45b6262312e6a74ba0166dca	0.99582	Bacteria	Bacteroidota	Bacteroidia	Flavobacteriales	Weeksellaceae	Cloacibacterium
8d6710036586c32ec1ed77e2538bd268	1	Bacteria	Proteobacteria	Alphaproteobacteria	Rhodobacterales	Rhodobacteraceae
cc45f5263c44e22118c737cb3b9839d3	0.942284	Bacteria	Proteobacteria	Gammaproteobacteria	Enterobacterales	Vibrionaceae	Photobacterium
e9779bac9bcc6b5520599dd1363f1486	0.72012	Bacteria	Proteobacteria	Gammaproteobacteria	Enterobacterales	Vibrionaceae	Photobacterium	Photobacterium_phosphoreum
2f21a3cb956bbc3cbbdf886f41f1bb23	0.818333	Bacteria	Proteobacteria	Alphaproteobacteria	Micavibrionales	uncultured	uncultured	uncultured_Rhizobiales
6dc45d9fe0758b14bc71ac1ad7d05730	0.754091	Bacteria	Patescibacteria	Gracilibacteria	Gracilibacteria	Gracilibacteria	Gracilibacteria	uncultured_bacterium
37990269d34d037922647b98fa3c1aab	0.999993	Bacteria	Bacteroidota	Bacteroidia	Chitinophagales	uncultured	uncultured	bacterium_episymbiont
d10dc8b0601061254c886d706de364f7	0.999999	Bacteria	Proteobacteria	Gammaproteobacteria
2646694a80898f70366f1f885670fa0c	0.925784	Bacteria	Bacteroidota	Bacteroidia	Chitinophagales	Saprospiraceae	Aureispira	uncultured_bacterium
3983546ce1f6f66d99cdf49506831345	0.993209	Bacteria	Proteobacteria	Alphaproteobacteria	Caulobacterales	Hyphomonadaceae	Litorimonas
85abcac737e81f47cd34ce3f1f0e66dd	0.729154	Bacteria	Proteobacteria	Alphaproteobacteria	Rhodobacterales	Rhodobacteraceae	Pseudophaeobacter
963b90ee10f65308af414a2421dcf1ae	1	Bacteria	Proteobacteria	Gammaproteobacteria	Pseudomonadales	Pseudomonadaceae
3a6f42ae998f8d2f171f620a90fc17b7	0.940725	Bacteria	Proteobacteria	Gammaproteobacteria	Pseudomonadales	Porticoccaceae	Porticoccus	uncultured_bacterium
a2769d1046ee2769ce801e02b5b06cdd	0.745816	Bacteria	Proteobacteria	Gammaproteobacteria	uncultured	uncultured	uncultured	uncultured_organism
5956e352480d7500bfeb28f84429b90a	0.999929	Bacteria	Proteobacteria	Gammaproteobacteria
8bcd08c695e44c8fcec0e544c09cbdba	0.999995	Bacteria	Proteobacteria	Gammaproteobacteria	Pseudomonadales	Pseudomonadaceae	Pseudomonas
5e612318b35dbc009275113dc7888f6f	0.813111	Bacteria	Proteobacteria	Alphaproteobacteria	Rhodobacterales	Rhodobacteraceae	Sedimentitalea
acff30d48aa758bceef1911d4fada2d3	0.919244	Bacteria	Proteobacteria	Gammaproteobacteria	Pseudomonadales	Alcanivoracaceae1	Alcanivorax	uncultured_gamma
820e612d03da629719fc978f4a598bed	1	Bacteria	Proteobacteria	Alphaproteobacteria	Sphingomonadales	Sphingomonadaceae
395bbb1498f4e9df6f3df673ca7c86c0	0.931119	Bacteria	Proteobacteria	Alphaproteobacteria	Caulobacterales	Parvularculaceae	Marinicaulis	uncultured_bacterium
4d8c8a0d9d95726ab3e2c9565a41babb	1	Bacteria	Proteobacteria	Alphaproteobacteria	Rhodobacterales	Rhodobacteraceae
b909792773529890d221c4425a4a4f19	0.994242	Bacteria	Proteobacteria	Gammaproteobacteria	Burkholderiales	Burkholderiaceae
53b33049376921b33dc3daf8818ddd70	1	Bacteria	Proteobacteria	Gammaproteobacteria	Pseudomonadales	Pseudomonadaceae
0de8e0b1910c8ffed57fd59e29526f02	1	Bacteria	Proteobacteria	Gammaproteobacteria	Pseudomonadales	Moraxellaceae	Acinetobacter
daea009698552a8b17f6538b1ab3d007	0.990959	Bacteria	Bacteroidota	Bacteroidia	Cytophagales	Cyclobacteriaceae	Reichenbachiella	uncultured_Flammeovirgaceae
03bb22c340a48317b5bd8874767d013c	0.985447	Bacteria	Proteobacteria	Alphaproteobacteria	Rickettsiales	SM2D12	SM2D12
1d4cfc25d162bd5c8014e809f3b86a96	0.99893	Bacteria	Bacteroidota	Bacteroidia	Flavobacteriales	NS9_marine_group	NS9_marine_group	uncultured_Flavobacterium
d433e373630fc4eda8583fe98cec8b5f	0.999997	Bacteria	Proteobacteria	Gammaproteobacteria	Enterobacterales	Shewanellaceae	Shewanella
a7fd9c8350bca098b1a205b7082374ce	0.999989	Bacteria	Proteobacteria	Gammaproteobacteria	Enterobacterales	Pseudoalteromonadaceae	Pseudoalteromonas
4f2bd238f3d04ad37d2f58815398335f	0.990338	Bacteria	Proteobacteria	Gammaproteobacteria	Pseudomonadales	Halieaceae	Halioglobus
9f8b85a414d3817197426b790a877d2d	0.801466	Bacteria	Proteobacteria	Alphaproteobacteria	Rhodobacterales	Rhodobacteraceae	Leisingera	Leisingera_methylohalidivorans
29f1c33210e4227b25dd89b2d0275705	0.961777	Bacteria	Proteobacteria	Gammaproteobacteria	Enterobacterales	Vibrionaceae	Vibrio	Vibrio_tapetis
dd27b89786c402834102a78918275657	0.858077	Bacteria	Proteobacteria	Alphaproteobacteria	Rhodobacterales	Rhodobacteraceae	Roseovarius
643a588c9be6918ca14ee2149bf808ee	0.983632	Bacteria	Proteobacteria	Alphaproteobacteria	Rhodobacterales	Rhodobacteraceae	Yoonia-Loktanella
7bcac54e3ee08a9ff75259e05e3c5f59	0.795178	Bacteria	Proteobacteria	Alphaproteobacteria	Micavibrionales	Micavibrionaceae	uncultured
e3f94d45f90d4ec377a60a0c63dadf93	0.725684	Bacteria	Bacteroidota	Bacteroidia	Flavobacteriales	Crocinitomicaceae	Crocinitomix	uncultured_bacterium
5a8f2f77230ee48577c8501a73d06ba7	1	Bacteria	Bacteroidota	Bacteroidia	Flavobacteriales	Flavobacteriaceae	Dokdonia
2a4bf3c66da77bda05c1bbae6491468d	0.998232	Bacteria	Proteobacteria	Alphaproteobacteria	Caulobacterales	Hyphomonadaceae	Hyphomonas
f6b6d91337acf4112b58a418fde078e3	0.958984	Bacteria	Proteobacteria	Alphaproteobacteria	Rhodobacterales	Rhodobacteraceae	Litoreibacter	uncultured_bacterium
89597ef3e16825b574d8ae15e7e9e12c	0.953604	Bacteria	Patescibacteria	Parcubacteria	Candidatus_Campbellbacteria	Candidatus_Campbellbacteria	Candidatus_Campbellbacteria	uncultured_bacterium
194de5f34734f4c9629c67ea744b442c	0.972586	Bacteria	Desulfobacterota	Desulfuromonadia	Bradymonadales	Bradymonadales	Bradymonadales	uncultured_delta
fb22fac1a24e94b387eae83cb6f22a81	0.999974	Bacteria	Myxococcota	Polyangia	Polyangiales	Eel-36e1D6	Eel-36e1D6	uncultured_bacterium
bdaaff4f4c37d19ece2f60824b787310	1	Bacteria	Bacteroidota	Bacteroidia	Flavobacteriales	Flavobacteriaceae
69678ed52616729951a9790759ce10a4	0.967778	Bacteria	Proteobacteria	Alphaproteobacteria	Caulobacterales	Parvularculaceae	Parvularcula	uncultured_bacterium
e1a76e12727d14404451867da34c55c3	1	Bacteria	Proteobacteria	Gammaproteobacteria	Pseudomonadales	Saccharospirillaceae
333a0d607e89f2b47fe1daf66a27d6bc	0.99236	Bacteria	Bdellovibrionota	Bdellovibrionia	Bacteriovoracales	Bacteriovoracaceae	Halobacteriovorax
6f3805d9ee854811d138dd83cfdcaf09	0.999977	Bacteria	Proteobacteria	Gammaproteobacteria	Enterobacterales	Colwelliaceae	Colwellia
f0f97b072b41e76411d8724f1649b156	0.999999	Bacteria	Proteobacteria	Gammaproteobacteria	Pseudomonadales	Marinomonadaceae	Marinomonas
a210b55dca4f692dae030d29d0ce647d	0.817455	Bacteria	Proteobacteria	Gammaproteobacteria	Pseudomonadales	Saccharospirillaceae	Bermanella
f2a3008223fed6b970b46fd5b647eeb5	0.994128	Bacteria	Proteobacteria	Alphaproteobacteria	Rhizobiales	Rhizobiaceae	Ahrensia
dee9713f364e4267f2bf0a9e029c1da7	1	Bacteria	Cyanobacteria	Cyanobacteriia	Chloroplast	Chloroplast	Chloroplast
1d55aeb6838208e63627f0afa174e541	0.917877	Bacteria	Proteobacteria	Alphaproteobacteria	Rhizobiales	Devosiaceae
424b5d4be551c75e4e34e37e5a5d3930	1	Bacteria	Proteobacteria	Alphaproteobacteria	Rhodobacterales	Rhodobacteraceae
37bcce5f5a7170caa90be45be500c307	0.988591	Bacteria	Proteobacteria	Alphaproteobacteria	Rhodobacterales	Rhodobacteraceae	Paracoccus
5305eee46ba8edf3da093c69c5b7abca	0.91476	Bacteria	Proteobacteria	Alphaproteobacteria	Micavibrionales	Micavibrionaceae	uncultured	unidentified_marine
a829701f17e1859d9f8fe29182e635f6	0.879497	Bacteria	Bacteroidota	Bacteroidia	Chitinophagales	Saprospiraceae	Portibacter	uncultured_Bacteroidetes
bd669406bd3e2a484935a9a2ff268bc1	0.999936	Bacteria	Proteobacteria	Gammaproteobacteria	Pseudomonadales	Pseudomonadaceae	Pseudomonas
7c4d78afd0d86bd02661d6373842e870	0.999674	Bacteria	Firmicutes	Bacilli	Lactobacillales	Enterococcaceae	Enterococcus
2c9c7b461e5eb19d18e1aee3b8ca8b8b	0.887178	Bacteria	Bdellovibrionota	Bdellovibrionia	Bacteriovoracales	Bacteriovoracaceae	Peredibacter	uncultured_Peredibacter
1cb43385c3e451cf91dbb159561e16b2	1	Bacteria	Firmicutes	Bacilli	Exiguobacterales	Exiguobacteraceae	Exiguobacterium
023ded656513f253831c3a0105c9047b	1	Bacteria	Proteobacteria	Gammaproteobacteria	Pseudomonadales	Saccharospirillaceae	Saccharospirillum
c1e49f40e9a936e2da509544c4f326f4	0.999745	Bacteria	Proteobacteria	Gammaproteobacteria	Enterobacterales	Pseudoalteromonadaceae	Pseudoalteromonas
d0166163c0307837966473c47ba34f01	0.712434	Bacteria	Campylobacterota	Campylobacteria	Campylobacterales	Arcobacteraceae	Pseudarcobacter
b27dd45f133ceca099916e70695f7a03	0.997818	Bacteria	Proteobacteria	Alphaproteobacteria	Kordiimonadales	uncultured	uncultured	uncultured_bacterium
b88d9f16a88330125706cc7842a69f23	0.999998	Bacteria	Spirochaetota	Brevinematia	Brevinematales	Brevinemataceae	Brevinema	uncultured_spirochete
e746c08bfd4cdccae9fd712de81b49e6	1	Bacteria	Actinobacteriota	Actinobacteria	Micrococcales	Micrococcaceae	Rothia
557f6d132776249eee5c00d640e9b14e	0.983564	Bacteria	Proteobacteria	Alphaproteobacteria	Caulobacterales	Hyphomonadaceae	Litorimonas
ab4534a4e3eaec310413e6236b337ec5	1	Bacteria	Bacteroidota	Bacteroidia	Flavobacteriales	Flavobacteriaceae
eb03e8a813996906c1553d8319e1a214	0.999986	Bacteria	Actinobacteriota	Actinobacteria	Bifidobacteriales	Bifidobacteriaceae	Bifidobacterium
bffbc949b9322405ed854d49d246d462	0.849153	Bacteria	Planctomycetota	OM190	OM190	OM190	OM190	uncultured_planctomycete
e7c2d86316b5e2b42ccc6e71a65cda5a	0.861821	Bacteria	Proteobacteria	Gammaproteobacteria	UBA10353_marine_group	UBA10353_marine_group	UBA10353_marine_group	uncultured_bacterium
1ee16d8b1f9644dc4f30e7260deb29e9	0.999977	Bacteria	Firmicutes	Bacilli	Bacillales	Salisediminibacteriaceae	Salipaludibacillus
894c4989f7280af1387c816f5c61f5e0	0.943286	Bacteria	Proteobacteria	Gammaproteobacteria	Arenicellales	Arenicellaceae	Perspicuibacter	uncultured_bacterium
823913f52dcb6555ed46082c5538eb16	1	Bacteria	Proteobacteria	Alphaproteobacteria	Rhodobacterales	Rhodobacteraceae
0743c3745d4a9e8a6ec5b8f5010b541f	0.752467	Bacteria	Proteobacteria	Gammaproteobacteria	Pseudomonadales	Halieaceae	Marimicrobium	uncultured_bacterium
a62e32c83e169200a7222bc5e937b23b	0.999756	Bacteria	Firmicutes	Bacilli	Staphylococcales	Staphylococcaceae	Staphylococcus
06e5a5453c9d07c0ad4cbce8c23f6858	0.976865	Bacteria	Bacteroidota	Bacteroidia	Chitinophagales	Saprospiraceae	uncultured	uncultured_bacterium
a4593eb895b7fec6240d21d3aeda9a86	0.990752	Bacteria	Proteobacteria	Gammaproteobacteria	Pseudomonadales	Pseudomonadaceae	Pseudomonas
537d1c667287c18a3f382f1e5a78f38b	0.9813	Bacteria	Bacteroidota	Bacteroidia	Chitinophagales	Saprospiraceae	Lewinella	uncultured_Bacteroidetes
3cb44e921afd8463f9a7d8db4a7fc7f6	0.986731	Bacteria	Proteobacteria	Alphaproteobacteria	Caedibacterales	Caedibacteraceae	uncultured	uncultured_Alphaproteobacteria
9e6d8db823cf842e8895d8a12e4c2fcc	1	Bacteria	WPS-2	WPS-2	WPS-2	WPS-2	WPS-2	hydrothermal_vent
599d08c092a352cf9e7e5f1199c39751	0.978335	Bacteria	Patescibacteria	Gracilibacteria	JGI_0000069-P22	JGI_0000069-P22	JGI_0000069-P22	uncultured_bacterium
2961029e32037009a9765d16a3ca991e	0.700253	Bacteria	Proteobacteria	Gammaproteobacteria	Pseudomonadales	Halieaceae	OM60(NOR5)_clade
aab37b19838251a8cbfc0b9df2de26ee	0.963453	Bacteria	Patescibacteria	Parcubacteria	Candidatus_Campbellbacteria	Candidatus_Campbellbacteria	Candidatus_Campbellbacteria	metagenome
b53b5d421223a39eeaff62630777f312	0.987472	Bacteria	Bacteroidota	Bacteroidia	Bacteroidales	Dysgonomonadaceae	Dysgonomonas	uncultured_bacterium
1caecd4f3bb39e2b3b2b44973e0a7482	0.910659	Bacteria	Actinobacteriota	Actinobacteria	Micrococcales	Micrococcaceae	Rothia	Rothia_mucilaginosa
e3260c7fa1d15e8eff2f7cd99429848b	0.781859	Bacteria	Planctomycetota	OM190	OM190	OM190	OM190	uncultured_bacterium
80ad943029a60b35f6be7bcaa7ed5850	0.896919	Bacteria	Bacteroidota	Bacteroidia	Cytophagales	Cyclobacteriaceae	Fabibacter	uncultured_bacterium
630ab8e97410a3ceef3b1cace17fa323	1	Bacteria	Proteobacteria	Alphaproteobacteria	Rhodobacterales	Rhodobacteraceae
606d32444d1d6efdc783e18135a45c40	0.999991	Bacteria	Desulfobacterota	Desulfuromonadia	PB19	PB19	PB19
98ebff2ec34ccc3a08c4d2abc46211ee	1	Bacteria	Proteobacteria	Alphaproteobacteria	Rhodobacterales	Rhodobacteraceae
6a11b4015671cf6dd4c3b882638c5b79	0.976947	Bacteria	Proteobacteria	Alphaproteobacteria	Micavibrionales	Micavibrionaceae	uncultured	uncultured_bacterium
575f0c03e4f2e3db1fb3bce01c2bba28	0.938473	Bacteria	Proteobacteria	Alphaproteobacteria	Micavibrionales	Micavibrionaceae	uncultured	uncultured_organism
ddf07ef3aa2012e1247ad7c27cc54a32	1	Bacteria	Firmicutes	Bacilli	Lactobacillales	Streptococcaceae	Streptococcus
ddc25d7fb5e3e0403a30a563065ac30d	0.996256	Bacteria	Proteobacteria	Alphaproteobacteria	Sphingomonadales	Sphingomonadaceae	Sphingorhabdus
92659d26e3c3589ce1939cead5e424c3	0.999995	Bacteria	Bacteroidota	Bacteroidia	Flavobacteriales	Flavobacteriaceae	Muricauda
fb58132bcd43026bb0c26976bbfe947e	0.902095	Bacteria	Proteobacteria	Alphaproteobacteria	Caulobacterales	Parvularculaceae	uncultured	uncultured_bacterium
cb87b21dc639503cd63feadfad74ba54	0.832888	Bacteria	Patescibacteria	Gracilibacteria	Gracilibacteria	Gracilibacteria	Gracilibacteria	uncultured_bacterium
fd4b2a82ca0b1c6ee4a5a9742cbe6d2c	0.999968	Bacteria	Desulfobacterota	Desulfuromonadia	Bradymonadales	Bradymonadales	Bradymonadales	Deltaproteobacteria_bacterium
69aa7cacfa28102c75cfb8294cae60ce	0.845067	Bacteria	Planctomycetota	OM190	OM190	OM190	OM190	uncultured_bacterium
2180003cba2b0f2edbc9a834f9fd4848	0.994078	Bacteria	Proteobacteria	Gammaproteobacteria	Pseudomonadales	Spongiibacteraceae	BD1-7_clade
00c48e109ebb24a58c13e7723cbc4b96	0.957719	Bacteria	Bacteroidota	Bacteroidia	Flavobacteriales	Flavobacteriaceae	Psychroserpens
9e1d359d07e8a0ff8354200be9bcb84a	1	Bacteria	Proteobacteria	Gammaproteobacteria
0dabdd5b42eb5e236090c0b6034f040e	0.819608	Bacteria	Patescibacteria	Gracilibacteria	Gracilibacteria	Gracilibacteria	Gracilibacteria	uncultured_bacterium
43928561c0e6c6901fa0aa973835bfd5	1	Bacteria	Proteobacteria	Gammaproteobacteria	Pseudomonadales	Alcanivoracaceae	Ketobacter
2301437f1c43104ff0f8e224e767d1c0	1	Bacteria	Bacteroidota	Bacteroidia	Flavobacteriales	Flavobacteriaceae	Pseudofulvibacter
1501bb832b39b557288618eeb15da649	1	Bacteria	Bacteroidota	Bacteroidia	Flavobacteriales	Flavobacteriaceae	Dokdonia
ab44b76160997d2f3027925d0a48a1e2	0.999687	Bacteria	Proteobacteria	Alphaproteobacteria	Micavibrionales	Micavibrionaceae	uncultured	uncultured_bacterium
10c0ce48f494dbfec10c6edd5d86b60e	0.983392	Bacteria	Bacteroidota	Bacteroidia	Chitinophagales	Saprospiraceae	Phaeodactylibacter	uncultured_bacterium
31301ec24472ccbd933e5a5f7e33b2ac	0.87454	Bacteria	Proteobacteria	Alphaproteobacteria	Rhodobacterales	Rhodobacteraceae	uncultured
09ab6d41c2f7a54c2c72effb6428f264	0.984225	Bacteria	Proteobacteria	Alphaproteobacteria	Rhodobacterales	Rhodobacteraceae	Sulfitobacter
d3931debb7ae07cad5005993b7ca75b1	0.999943	Bacteria	Proteobacteria	Alphaproteobacteria	Rhizobiales	Rhizobiaceae
1feef4274e9883dd02453aa9675fbbeb	0.92268	Bacteria	Proteobacteria	Alphaproteobacteria	Sphingomonadales	Sphingomonadaceae	Sphingorhabdus
a1c344b03234639740d7eb3d5232cf33	0.903409	Bacteria	Proteobacteria	Gammaproteobacteria	Enterobacterales	Vibrionaceae	Vibrio	Vibrio_gallaecicus
e669913028818fd1a214e162b5228f4a	0.959127	Bacteria	Proteobacteria	Gammaproteobacteria	Enterobacterales	Shewanellaceae	Shewanella	Shewanella_woodyi
fbda59846aabebf6d22ccc30810f66ce	0.999985	Bacteria	Desulfobacterota	Desulfuromonadia	Bradymonadales	Bradymonadales	Bradymonadales	Deltaproteobacteria_bacterium
e8ac54df374e932a701d114ccb5a3676	0.99997	Bacteria	Proteobacteria	Alphaproteobacteria
826953ac969539e957513276364c757d	0.937192	Bacteria	Proteobacteria	Alphaproteobacteria	Rickettsiales	SM2D12	SM2D12
fc51fd3ec947633a7c3313b2a6d47874	0.987553	Bacteria	Proteobacteria	Alphaproteobacteria	Caulobacterales	Hyphomonadaceae	Robiginitomaculum
e12cc589cc9d7246c4a57fb17ea4de4b	0.968453	Bacteria	Proteobacteria	Gammaproteobacteria	Pseudomonadales	Alcanivoracaceae1	Alcanivorax	uncultured_Alcanivoracaceae
dc2fa9dfce2e0777ad1c64bda63df224	0.998903	Bacteria	Bacteroidota	Bacteroidia	Chitinophagales	Saprospiraceae	Rubidimonas	uncultured_bacterium
d36270bae5cd29680ebf974b8011e32f	1	Bacteria	Bacteroidota	Bacteroidia	Flavobacteriales	Flavobacteriaceae
397a0dfa9ff486ab28230680dd758604	1	Bacteria	Actinobacteriota	Actinobacteria	Corynebacteriales	Corynebacteriaceae	Corynebacterium
f9ca08dc6ceb051b830ee6a8d722bc0e	1	Bacteria	Cyanobacteria	Cyanobacteriia	Chloroplast	Chloroplast	Chloroplast
362776c6ed6a5ee0c385c9649205887f	0.998835	Bacteria	Proteobacteria	Gammaproteobacteria	Enterobacterales	Shewanellaceae	Shewanella	Shewanella_aestuarii
afb080577b8e1e7930e5c8860a536880	0.999991	Bacteria	Proteobacteria	Gammaproteobacteria	Enterobacterales	Vibrionaceae	Photobacterium
199dee366cac0e650c753666c32750fc	0.9728	Bacteria	Proteobacteria	Gammaproteobacteria	Enterobacterales	Alteromonadaceae	Alteromonas
d775d86110bb2a34e8a86db2fb674622	0.804415	Bacteria	Proteobacteria	Alphaproteobacteria	Sphingomonadales	Sphingomonadaceae	Altererythrobacter
8fdb2bd17f53b188671adc7e2ae9f744	0.916697	Bacteria	Proteobacteria	Alphaproteobacteria	Parvibaculales	Parvibaculaceae	Mf105b01	uncultured_Alphaproteobacteria
f5d87dc3380473594230f56bdd8f22fa	1	Bacteria	Proteobacteria	Alphaproteobacteria	Rhodobacterales	Rhodobacteraceae
211cd0c1c764aa7f0f2aafb68302a9d4	0.801948	Bacteria	Proteobacteria	Gammaproteobacteria	Pseudomonadales	Alcanivoracaceae1	Alcanivorax	uncultured_Alcanivorax
56b163dc8b29555017ce47580b07f77c	1	Bacteria	Proteobacteria	Alphaproteobacteria	Rhodobacterales	Rhodobacteraceae
32275a31aabec1347d0b0929b643cfdd	0.995043	Bacteria	Chloroflexi	Anaerolineae	SBR1031	A4b	A4b	metagenome
7154516a721b29551ca3b5e25032e3dd	0.996728	Bacteria	Bacteroidota	Bacteroidia	Flavobacteriales	Cryomorphaceae	NS10_marine_group	uncultured_bacterium
137f76fcc7b76b9938717329655e7753	0.897925	Bacteria	Proteobacteria	Alphaproteobacteria	Rhodobacterales	Rhodobacteraceae	Epibacterium
f8af7b579bac862e43b220c0ad80e3b7	0.912385	Bacteria	Proteobacteria	Alphaproteobacteria	Rickettsiales	SM2D12	SM2D12	uncultured_organism
0a5b21066f8b6c09a450cacba3e55695	0.84557	Bacteria	Proteobacteria	Alphaproteobacteria	Micavibrionales	Micavibrionaceae	uncultured	uncultured_bacterium
82eb1b56de39654a91f6040ba334718b	1	Bacteria	Cyanobacteria	Cyanobacteriia	Chloroplast	Chloroplast	Chloroplast
4ed7157df6072b9a511af4597b2d5f63	0.989223	Bacteria	Proteobacteria	Alphaproteobacteria	Sphingomonadales	Sphingomonadaceae	Novosphingobium
ec9b35e620100316b242f2740420506e	0.999987	Bacteria	Bacteroidota	Bacteroidia	Cytophagales	Cyclobacteriaceae	Fabibacter
263f6c96e092ec35daa547db28c1b7b9	1	Bacteria	Proteobacteria	Gammaproteobacteria	Pseudomonadales	Marinobacteraceae	Marinobacter
9d8588225463466f2b3bf49c09ea5cfc	0.981748	Bacteria	Proteobacteria	Alphaproteobacteria	Rhodobacterales	Rhodobacteraceae	Paracoccus
28675402c5dbf066ddf713e681405a63	0.999998	Bacteria	Proteobacteria	Gammaproteobacteria	Enterobacterales	Alteromonadaceae	Paraglaciecola
77a43d4a7497b22aaf14cb09199a062a	0.999999	Bacteria	Chloroflexi	Anaerolineae	SBR1031	A4b	A4b
8953ceb85f367c0442118a7a804795d1	0.838701	Bacteria	Proteobacteria	Alphaproteobacteria	Rickettsiales	Rickettsiaceae	Candidatus_Megaira	uncultured_bacterium
837b99c813c89596edcaadae2bb5235e	0.78038	Bacteria	Firmicutes	Negativicutes	Veillonellales-Selenomonadales	Veillonellaceae	Veillonella	Veillonella_atypica
f15baafebdc1f916e23048a47616be5a	0.999948	Bacteria	Bacteroidota	Bacteroidia	Chitinophagales	Chitinophagaceae	Ferruginibacter
5ed5515c3f8fcda4c96d0f0d53471941	1	Bacteria	Proteobacteria	Gammaproteobacteria	Pseudomonadales	Porticoccaceae	C1-B045
8b21fdf98eb6ac39b1d9c0e72d093505	0.998587	Bacteria	Bacteroidota	Bacteroidia	Chitinophagales	Saprospiraceae	uncultured
de06f50d5821bc047cba4e6572a02367	0.994954	Bacteria	Bdellovibrionota	Bdellovibrionia	Bacteriovoracales	Bacteriovoracaceae	Peredibacter
f49061946ec9be72548893af8ed9ae71	0.851418	Bacteria	Proteobacteria	Alphaproteobacteria	Rhodobacterales	Rhodobacteraceae	Defluviimonas	metagenome
4d10cc6d986ddf045c55add7735f3606	0.907733	Bacteria	Proteobacteria	Alphaproteobacteria	Caulobacterales	Hyphomonadaceae	uncultured
d4cdd81ae16698cbc8b22347e898e44c	0.999493	Bacteria	Acidobacteriota	Holophagae	Acanthopleuribacterales	Acanthopleuribacteraceae	Acanthopleuribacter	uncultured_bacterium
6629d15b0a3b56d8b505ea0f5992da89	0.738052	Bacteria	Proteobacteria	Alphaproteobacteria	Rhodobacterales	Rhodobacteraceae	Sulfitobacter
5cfcc7bd4e981a08154ce6a24d3414af	0.977392	Bacteria	Proteobacteria	Alphaproteobacteria	Rhizobiales	Rhizobiaceae	Pseudahrensia
3b0324511e96887e279727316d44e9b7	1	Bacteria	Firmicutes	Bacilli	Lactobacillales	Streptococcaceae	Streptococcus
c065b8ba0e45958e7a57ba9033da335a	0.784546	Bacteria	Proteobacteria	Gammaproteobacteria	Pseudomonadales	Moraxellaceae	Acinetobacter	Acinetobacter_schindleri
5453f87da4fc3bc80015e6b25a6141e7	0.998955	Bacteria	Proteobacteria	Gammaproteobacteria	Enterobacterales	Vibrionaceae	Aliivibrio
64000cb8ea7678750d92b748310a35a8	0.997915	Bacteria	Proteobacteria	Gammaproteobacteria	Enterobacterales	Vibrionaceae	Vibrio
9185b53b4532c361d15db808c389fab3	0.978544	Bacteria	Bacteroidota	Bacteroidia	Flavobacteriales	Cryomorphaceae	Vicingus	uncultured_bacterium
587987e62d1bb21e1ed32c59ba0f2ef8	0.835145	Bacteria	Proteobacteria	Gammaproteobacteria	Enterobacterales	Vibrionaceae	Enterovibrio	Enterovibrio_sp.
e440f5bd0217c9e19f5283d5e9cb7012	0.744113	Bacteria	Proteobacteria	Alphaproteobacteria	Rhodobacterales	Rhodobacteraceae	uncultured
f786c759ab78b28e81d9247a4f364a29	0.998563	Bacteria	Bdellovibrionota	Bdellovibrionia	Bacteriovoracales	Bacteriovoracaceae	Peredibacter
48204abcaae9399a2e333b631af062df	1	Bacteria	Patescibacteria	Gracilibacteria	Gracilibacteria	Gracilibacteria	Gracilibacteria
d5e9852b8bbf2453e2c215fd449eb7a0	0.959432	Bacteria	Bdellovibrionota	Bdellovibrionia	Bdellovibrionales	Bdellovibrionaceae	OM27_clade	uncultured_bacterium
7f93179bee8497b25d1b88e22970c1f3	0.989437	Bacteria	Cyanobacteria	Sericytochromatia	Sericytochromatia	Sericytochromatia	Sericytochromatia	Hyaloperonospora_arabidopsidis
e81e07ffd1328008c022c5aa101ccbfb	0.9251	Bacteria	Proteobacteria	Alphaproteobacteria	Rhodobacterales	Rhodobacteraceae	Marivita	uncultured_bacterium
e43defca032e30c93a596e6171bf4c18	0.99582	Bacteria	Bacteroidota	Bacteroidia	Chitinophagales	Saprospiraceae	uncultured
941d203b6324138427e59d10795e78f7	1	Bacteria	Proteobacteria	Alphaproteobacteria	Rhodobacterales	Rhodobacteraceae
18e79b1beb3ae315347828eb73e450d4	0.852675	Bacteria	Proteobacteria	Gammaproteobacteria	Coxiellales	Coxiellaceae	Coxiella	uncultured_bacterium
956df3b8b315e70e0499bbafa47d3967	0.999998	Bacteria	Proteobacteria	Gammaproteobacteria	Enterobacterales	Shewanellaceae	Shewanella
1e9b9b62668de7739503720a1ea5a8e3	1	Bacteria	Bacteroidota	Bacteroidia	Bacteroidales	Porphyromonadaceae	Porphyromonas
eefe485a51dc5cf0902288030c0563e6	0.931335	Bacteria	Proteobacteria	Alphaproteobacteria	Caulobacterales	Parvularculaceae	Marinicaulis	uncultured_bacterium
6b2e5378076ddf20840bba62a94f22b5	0.999668	Bacteria	Proteobacteria	Gammaproteobacteria	Enterobacterales	Vibrionaceae	Enterovibrio
6252350a9765d90dc55b4bf07b7f3cf8	1	Bacteria	Verrucomicrobiota	Verrucomicrobiae	Verrucomicrobiales	DEV007	DEV007
2e08f364a6c9e7c941b623dd798ff0a9	0.853234	Bacteria	Proteobacteria	Alphaproteobacteria	Rhodobacterales	Rhodobacteraceae	Litoreibacter
2a9e3547d8447887eb4381196ca0e09b	0.992924	Bacteria	Proteobacteria	Gammaproteobacteria	Enterobacterales	Vibrionaceae	Vibrio
de6284a2695d8b119ed896263182a5c4	0.999921	Bacteria	Bacteroidota	Bacteroidia	Sphingobacteriales	Sphingobacteriaceae	Pedobacter
bb11e01082cc18e9397eb69a353cc7f1	0.977196	Bacteria	Bacteroidota	Bacteroidia	Flavobacteriales	Cryomorphaceae	Vicingus	uncultured_bacterium
379224eed7fdf33cc10294ea3963f15f	0.785366	Bacteria	Proteobacteria	Gammaproteobacteria	UBA10353_marine_group	UBA10353_marine_group	UBA10353_marine_group	uncultured_bacterium
72b15408b01bc8b391013d909677001e	0.909743	Bacteria	Proteobacteria	Gammaproteobacteria	Pseudomonadales	Alcanivoracaceae1	Alcanivorax	uncultured_gamma
3dcf9bbab8a07ac8e47b6723d16a8bf9	0.912926	Bacteria	Proteobacteria	Gammaproteobacteria	Pseudomonadales	Halieaceae	Haliea	Haliea_salexigens
c09b2e0fc5ca7350038e7d36f4900111	0.856228	Bacteria	Patescibacteria	Gracilibacteria	Gracilibacteria	Gracilibacteria	Gracilibacteria	uncultured_bacterium
246785719adeffd6f678d306f60a4820	0.936063	Bacteria	Proteobacteria	Gammaproteobacteria	EC3	EC3	EC3	uncultured_bacterium
b52eaa3c208a488243131ede53388a96	0.999981	Bacteria	Proteobacteria	Alphaproteobacteria	Rhodobacterales	Rhodobacteraceae
027707b1c1d153fa7f2665fa69263977	0.994566	Bacteria	Proteobacteria	Alphaproteobacteria	Acetobacterales	Acetobacteraceae	Acetobacter
27036cbdb0eb90fb484c0c9b64e3790a	0.999744	Bacteria	Proteobacteria	Alphaproteobacteria	Rhodobacterales	Rhodobacteraceae	Octadecabacter
fba59ae0761e1fa88224a4074ad8c3c5	0.910244	Bacteria	Proteobacteria	Gammaproteobacteria	Enterobacterales	Vibrionaceae	Vibrio
ec8ba6df47089fac1e8ea1f42fdcbc93	0.999844	Bacteria	Bacteroidota	Bacteroidia	Flavobacteriales	Cryomorphaceae	Vicingus
8a1e64462b8ebce312f31fc090861c59	0.999985	Bacteria	Bacteroidota	Bacteroidia	Cytophagales	Cyclobacteriaceae	Fabibacter
a9c254129f7a6ae57816b4a3a02809c0	1	Bacteria	Actinobacteriota	Actinobacteria	Micrococcales	Micrococcaceae	Rothia
e64f6ea6e2d10273407fa9c7979899a4	0.999975	Bacteria	Proteobacteria	Gammaproteobacteria	Pseudomonadales	Saccharospirillaceae
7c44e883c19590a11574323798c24e23	0.988146	Bacteria	Bacteroidota	Bacteroidia	Chitinophagales	Saprospiraceae	uncultured
e395abf29a0f153a8ef7e1793ce9e88a	1	Bacteria	Cyanobacteria	Cyanobacteriia	Chloroplast	Chloroplast	Chloroplast
fe3a58c3ccdd6ef671cb9b8a2b338a2d	0.999449	Bacteria	Bacteroidota	Bacteroidia	Flavobacteriales	Crocinitomicaceae	Fluviicola	Cryomorphaceae_bacterium
db54f94d6f449167a3848c6a26be3588	0.833653	Bacteria	Firmicutes	Clostridia	Peptostreptococcales-Tissierellales	Peptostreptococcales-Tissierellales	Serpentinicella
d830592b3359f322d7c25da920c1318a	0.761737	Bacteria	Myxococcota	Polyangia	Polyangiales	Sandaracinaceae	uncultured	uncultured_delta
c512c5c37d87875bbbdae13623528ae1	0.875332	Bacteria	Patescibacteria	Parcubacteria	Candidatus_Campbellbacteria	Candidatus_Campbellbacteria	Candidatus_Campbellbacteria	metagenome
cb24a35b7ed994d476c468055a48951e	0.903493	Bacteria	Proteobacteria	Alphaproteobacteria	Rhodobacterales	Rhodobacteraceae	Sulfitobacter
c75d2d596c596a98cfc4de4e9d2b8709	0.712826	Bacteria	Firmicutes	Clostridia	Peptostreptococcales-Tissierellales	Peptostreptococcales-Tissierellales	Alkaliphilus
65a04eb47998de24d1d6cbf395144239	0.84414	Bacteria	Proteobacteria	Gammaproteobacteria	uncultured	uncultured	uncultured	uncultured_bacterium
c4b32bce07bc0e1020153a4b932c0681	0.999969	Bacteria	Proteobacteria	Alphaproteobacteria	Rhodobacterales	Rhodobacteraceae
d63f6deb107cd852ebb2977b1756b4f6	0.997545	Bacteria	Planctomycetota	OM190	OM190	OM190	OM190	uncultured_planctomycete
f50da03825406f156c410963142edf5a	0.915032	Bacteria	Bacteroidota	Bacteroidia	Flavobacteriales	Crocinitomicaceae	Crocinitomix	uncultured_bacterium
e69533b73317695f0afb4fcdd67e5dc9	0.96546	Bacteria	Bacteroidota	Bacteroidia	Flavobacteriales	Crocinitomicaceae	Salinirepens	uncultured_marine
b1d8ad70664bde802cf89999b2207688	0.928219	Bacteria	Proteobacteria	Gammaproteobacteria	Enterobacterales	Alteromonadaceae	Alteromonas
fcef964bb444038048ef0569ae2c0afb	0.996604	Bacteria	Bacteroidota	Bacteroidia	Chitinophagales	Saprospiraceae	uncultured	uncultured_bacterium
1d02557f935505f491e9cf0bf6475d55	0.999999	Bacteria	Bacteroidota	Bacteroidia	Chitinophagales	Saprospiraceae	Aureispira	Saprospira_sp.
1f64a76ce63d76fc215ec7635b23bb12	0.835342	Bacteria	Proteobacteria	Alphaproteobacteria	Rhodobacterales	Rhodobacteraceae	Roseovarius	Roseovarius_aestuarii
aa3bb092365ba88211af265e935c9d08	0.950048	Bacteria	Proteobacteria	Alphaproteobacteria	Rhodobacterales	Rhodobacteraceae	Pseudophaeobacter
9b126dc4cf00d9cdcaddb2bb261c19bb	0.88095	Bacteria	Bacteroidota	Bacteroidia	Flavobacteriales	Flavobacteriaceae	Croceitalea	uncultured_bacterium
1d091f44387f2cbeab71d09cf4a91bc3	0.930197	Bacteria	Bacteroidota	Bacteroidia	Flavobacteriales	Crocinitomicaceae	Crocinitomix	uncultured_bacterium
290d4319939807f8fb1dd572aac2b9c6	1	Bacteria	Cyanobacteria	Cyanobacteriia	Chloroplast	Chloroplast	Chloroplast
03fcc9692d738bdeeb65b0056764c4ac	0.971498	Bacteria	Proteobacteria	Gammaproteobacteria	Enterobacterales	Vibrionaceae	Aliivibrio
197634b30b748b3921f6daef6b7615ad	0.712806	Bacteria	Proteobacteria	Alphaproteobacteria	Rhodobacterales	Rhodobacteraceae	Sedimentitalea
f0b9bbc31ca8e7a7d23b812ff1a6043c	0.997889	Bacteria	Proteobacteria	Alphaproteobacteria	Caulobacterales	Hyphomonadaceae	Hyphomonas
bab719830358b19537820972422bde9c	0.95382	Bacteria	Desulfobacterota	Desulfuromonadia	PB19	PB19	PB19	uncultured_bacterium
5f3a4d4b4b7e026253c42d0810a67152	0.998155	Bacteria	Proteobacteria	Gammaproteobacteria	Burkholderiales	Neisseriaceae	uncultured	uncultured_bacterium
fd9293c3f107b768237906f08e8f5551	1	Bacteria	Firmicutes	Bacilli	Staphylococcales	Gemellaceae	Gemella
45e4da58639cdbf2b253c279ff0bf932	0.991506	Bacteria	Bacteroidota	Bacteroidia	Flavobacteriales	Cryomorphaceae	Vicingus	uncultured_bacterium
dffd2b18cc54b89c269de30613a69388	0.991832	Bacteria	Proteobacteria	Gammaproteobacteria	Enterobacterales	Colwelliaceae	Thalassotalea
8aa5c88cd5765d0926fb99d244b9da51	1	Bacteria	Proteobacteria	Alphaproteobacteria	Rhodobacterales	Rhodobacteraceae
82e59ebf42cec7e541ec1a8b9ce3bec2	0.764417	Bacteria	Proteobacteria	Alphaproteobacteria	Rhodobacterales	Rhodobacteraceae	Lentibacter	uncultured_bacterium
72e329cd5daa74d597d816ce5135351a	1	Bacteria	Proteobacteria	Alphaproteobacteria	Rhodobacterales	Rhodobacteraceae
1afe97265e36c6421087465e665bf5ff	0.997427	Bacteria	Bacteroidota	Bacteroidia	Cytophagales	Cyclobacteriaceae	Fulvivirga
50f1dc55156e622b2aab4473e7e5e00a	0.996417	Bacteria	Patescibacteria	Gracilibacteria	JGI_0000069-P22	JGI_0000069-P22	JGI_0000069-P22	uncultured_bacterium
6362c6651a59ed6c049dba3b6419f720	0.985381	Bacteria	Bacteroidota	Bacteroidia	Flavobacteriales	Flavobacteriaceae	Ulvibacter	Ulvibacter_marinus
234cc088f7b737c6f8bf183e35dc5049	0.997356	Bacteria	Proteobacteria	Gammaproteobacteria	Enterobacterales	Moritellaceae	Moritella
baf8ed7baa680c208af242ab48c247f4	1	Bacteria	Proteobacteria	Alphaproteobacteria	Rhodobacterales	Rhodobacteraceae
0d7a1bdc042e6df2067cb22491504e56	1	Bacteria	Cyanobacteria	Cyanobacteriia	Chloroplast	Chloroplast	Chloroplast
b70a3b08455995c1d3dede62bd53b7c5	0.99778	Bacteria	Proteobacteria	Gammaproteobacteria	Enterobacterales	Vibrionaceae	Vibrio
80971a74ed6c2d139d1d9a31328a8302	0.723286	Bacteria	Firmicutes	Bacilli	Lactobacillales	Streptococcaceae	Lactococcus	Lactococcus_lactis
71adfd0211ae9dae7ee0392acfbb10c5	0.935502	Bacteria	Proteobacteria	Alphaproteobacteria	Rhizobiales	Rhizobiaceae	Pseudahrensia	uncultured_bacterium
1671eae1f07a2eefc8280c68d852f70f	0.994675	Bacteria	Proteobacteria	Gammaproteobacteria	Enterobacterales	Vibrionaceae	Vibrio
3707c1323f3b8b9fbdb25cea9f37d875	1	Bacteria	Proteobacteria	Alphaproteobacteria	Rhodobacterales	Rhodobacteraceae
a2035aa9e0b8f333eae3e7e578ae0280	1	Bacteria	Proteobacteria	Alphaproteobacteria	Paracaedibacterales	Paracaedibacteraceae	Paracaedibacteraceae	uncultured_bacterium
029e27ac865742595512fbfa53e91e28	0.920166	Bacteria	Bacteroidota	Bacteroidia	Chitinophagales	Saprospiraceae	uncultured
4c61992797be5211111209a84364f59b	0.999993	Bacteria	Proteobacteria	Gammaproteobacteria	Enterobacterales	Pseudoalteromonadaceae	Pseudoalteromonas
88b95fed094dd4f5683b5fa90ebd95fa	1	Bacteria	Proteobacteria	Gammaproteobacteria	Pseudomonadales	Saccharospirillaceae
fb6a5c64afc5d2977cade98010b6e3de	0.99979	Bacteria	Proteobacteria	Gammaproteobacteria	Enterobacterales	Vibrionaceae	Enterovibrio
11d77283872e97e440eb21ad923ae3a3	0.987133	Bacteria	Desulfobacterota	Desulfuromonadia	Bradymonadales	Bradymonadales	Bradymonadales	uncultured_delta
b2b49fff4af3ff493b1dcc0ece129b2e	0.73155	Bacteria	Proteobacteria	Gammaproteobacteria	Enterobacterales	Vibrionaceae	Vibrio	Vibrio_renipiscarius
7895adb902c015ea0303d47ef37d0d49	0.934264	Bacteria	Proteobacteria	Alphaproteobacteria	Micavibrionales	uncultured	uncultured	uncultured_bacterium
bceda017b8762829850d74ca447eaf39	1	Bacteria	Firmicutes	Bacilli	Exiguobacterales	Exiguobacteraceae	Exiguobacterium
a4b60a4acd68cf04706a36a052672bf6	0.996435	Bacteria	Actinobacteriota	Actinobacteria	Corynebacteriales	Corynebacteriaceae	Corynebacterium	Corynebacterium_kroppenstedtii
431d7c67f4701d94a65103be4129a60a	1	Bacteria	Verrucomicrobiota	Chlamydiae	Chlamydiales
2b67f98b25a9a35a39647315910e0ddf	1	Bacteria	Actinobacteriota	Actinobacteria	Micrococcales	Brevibacteriaceae	Brevibacterium
3326fcfc1029e322a30f5ac7daa4f827	1	Bacteria	Patescibacteria	Parcubacteria	Candidatus_Kaiserbacteria	Candidatus_Kaiserbacteria	Candidatus_Kaiserbacteria
28005877c04c1753f8b756c72c14048c	1	Bacteria	Proteobacteria	Alphaproteobacteria	Rhodobacterales	Rhodobacteraceae
3ce3a076f7c2eaca83423b32088b652f	0.993671	Bacteria	Acidobacteriota	Blastocatellia	Blastocatellales	Blastocatellaceae	Blastocatella	uncultured_Acidobacteriaceae
4eaab786cecc90ae6ff0fb7add7e9682	0.99994	Bacteria	Proteobacteria	Gammaproteobacteria	Pseudomonadales	Saccharospirillaceae
b5dd61a45058f43e552788898c7b55c5	0.928139	Bacteria	Bacteroidota	Bacteroidia	Chitinophagales	Saprospiraceae	uncultured
a8a914a9c4a87b0397ef156f669d9ad8	0.984816	Bacteria	Verrucomicrobiota	Verrucomicrobiae	Verrucomicrobiales	DEV007	DEV007	uncultured_bacterium
9a51cee8a6f6ffac3c2185edc1175735	0.999091	Bacteria	Firmicutes	Clostridia	Clostridiales	Clostridiaceae	Clostridium_sensu_stricto_3
67462cc5d7b6ceb1eab93cdf5a58110d	0.999999	Bacteria	Bdellovibrionota	Bdellovibrionia	Bdellovibrionales	Bdellovibrionaceae	Bdellovibrio	uncultured_marine
592b7801032bbb7487db1fa8f1308f0f	1	Bacteria	Actinobacteriota	Actinobacteria	Corynebacteriales	Corynebacteriaceae	Corynebacterium
e15e2d1f7cbc842af46079f416650868	0.973586	Bacteria	Bacteroidota	Bacteroidia	Flavobacteriales	Cryomorphaceae	Vicingus	uncultured_bacterium
9ded4a7f14e8d9962655176728d1ceee	0.9767	Bacteria	Proteobacteria	Gammaproteobacteria	Enterobacterales	Alteromonadaceae	Alteromonas
352e22fbc41c7b82483ac38484e3de75	0.885922	Bacteria	Proteobacteria	Alphaproteobacteria	Rhodobacterales	Rhodobacteraceae	Sulfitobacter
52bb8994a6158dda1ec548f70105e339	0.898488	Bacteria	Bacteroidota	Bacteroidia	Chitinophagales	Saprospiraceae	uncultured	uncultured_bacterium
6aea3a1713e76f365f1e947da54692c2	0.917888	Bacteria	Proteobacteria	Alphaproteobacteria	Rhizobiales	Rhizobiaceae	Pseudahrensia	uncultured_bacterium
c5353f648b1ee5ccf5f9aa9b56de9af9	0.999997	Bacteria	Bacteroidota	Bacteroidia	Flavobacteriales	Weeksellaceae	Chryseobacterium
b7928cb2b1216e90177f638affa348bc	0.850577	Bacteria	Bacteroidota	Bacteroidia	Flavobacteriales	Flavobacteriaceae	Maribacter	Pibocella_sp.
e2a079f7ab6f0d0b8f129e7ba7b33c89	0.817033	Bacteria	Myxococcota	Myxococcia	Myxococcales	Myxococcaceae	P3OB-42	uncultured_delta
b3560a8f786e29cb0b492a9ac411b79d	0.85373	Bacteria	Proteobacteria	Alphaproteobacteria	Rhizobiales	Hyphomicrobiaceae	Filomicrobium	uncultured_Alphaproteobacteria
20532d717c1628897ad3e6a2e517af80	0.99966	Bacteria	Bacteroidota	Bacteroidia	Chitinophagales	Chitinophagaceae	Edaphobaculum
b4a4ba629c37e0a839f711fc9dbc4d80	0.890937	Bacteria	Planctomycetota	Phycisphaerae	Phycisphaerales	Phycisphaeraceae	SM1A02	uncultured_bacterium
805869ff8662701230e8e9e4e5c6fa90	1	Bacteria	Proteobacteria	Alphaproteobacteria	Tistrellales	Tistrellaceae	Tistrella
e8ac77c28f43b6584dc0f6c03673c63d	0.7311	Bacteria	Proteobacteria	Gammaproteobacteria	Pseudomonadales	Saccharospirillaceae	Saccharospirillum	uncultured_bacterium
6d47790414610d7a4099d98ad70a55bd	0.975587	Bacteria	Proteobacteria	Gammaproteobacteria	Pseudomonadales	Porticoccaceae	C1-B045	uncultured_marine
0eb284ceb0261aa26ee736768a751b0f	0.960022	Bacteria	Verrucomicrobiota	Verrucomicrobiae	Verrucomicrobiales	Rubritaleaceae	Roseibacillus	Roseibacillus_ponti
fd26ceab7256bccecf213da808ad784a	1	Bacteria	Proteobacteria	Gammaproteobacteria	Arenicellales	Arenicellaceae	HTCC5015	uncultured_gamma
977732520e3a0c7117955b60487ca330	0.728126	Bacteria	Patescibacteria	Parcubacteria	Candidatus_Campbellbacteria	Candidatus_Campbellbacteria	Candidatus_Campbellbacteria	metagenome
d1349c4f46e96086f9df1414d220c2d3	0.940953	Bacteria	Bacteroidota	Bacteroidia	Cytophagales	Cyclobacteriaceae	Fulvivirga	uncultured_bacterium
37fcfafc4fdceaf401a63bc717260a11	0.759399	Bacteria	Proteobacteria	Alphaproteobacteria	Caulobacterales	Hyphomonadaceae	Maricaulis	Maricaulis_maris
c10f59e60de49d0cd4c3c8dac532c479	1	Bacteria	Proteobacteria	Gammaproteobacteria	Burkholderiales	Burkholderiaceae	Ralstonia
153be736b10efe7d0896bc37a0631c61	0.966909	Bacteria	Proteobacteria	Gammaproteobacteria	Gammaproteobacteria_Incertae_Sedis	Unknown_Family	uncultured	uncultured_bacterium
a43456ad12ecf24606d6ee13cc5f0598	0.942543	Bacteria	Proteobacteria	Gammaproteobacteria	Legionellales	Legionellaceae	Legionella	uncultured_bacterium
08e8ed3a513a88b5599f505242a281eb	0.996174	Bacteria	Firmicutes	Bacilli	Lactobacillales	Lactobacillaceae	Lactobacillus	Lactobacillus_iners
4b107d70d160215ad8ca70767158e625	0.840582	Bacteria	Proteobacteria	Alphaproteobacteria	Sphingomonadales	Sphingomonadaceae	Sphingorhabdus
1805a02d86d6e84a8f1f3ea7129d4e2e	0.912245	Bacteria	Proteobacteria	Gammaproteobacteria	Pseudomonadales	Saccharospirillaceae	Oceaniserpentilla	Oceaniserpentilla_haliotis
1ef42593169e06e914327cd24f7f6e5e	0.944052	Bacteria	Planctomycetota	Phycisphaerae	Phycisphaerales	Phycisphaeraceae	SM1A02	uncultured_bacterium
324b34c972c3a7b11a403f584061a3a6	0.719755	Bacteria	Desulfobacterota	Desulfuromonadia	PB19	PB19	PB19	uncultured_bacterium
64e7ec41131f122d4d075f9978a033fc	0.827215	Bacteria	Proteobacteria	Alphaproteobacteria	Sphingomonadales	Sphingomonadaceae	Erythrobacter	Erythrobacter_longus
1a6178b4821fd91deb91e25017a31b8b	1	Bacteria	Proteobacteria	Gammaproteobacteria	Pseudomonadales	Marinobacteraceae	Marinobacter
1640c21368ff7fc9987c080e0e8869d8	1	Bacteria	Proteobacteria	Alphaproteobacteria	Rhodobacterales	Rhodobacteraceae
02a13c0394ae93510a7e7b93953181b3	0.763181	Bacteria	Proteobacteria	Alphaproteobacteria
45770cdc88b8d2df6040d95106a64118	0.997042	Bacteria	Proteobacteria	Gammaproteobacteria	Enterobacterales	Vibrionaceae	Vibrio
68cb9537e897381c2195fa29c1219b14	0.999999	Bacteria	Proteobacteria	Gammaproteobacteria	Enterobacterales	Shewanellaceae	Shewanella
00cb855d4aae6c195ec37ba3c2fcdea5	1	Bacteria	Proteobacteria	Gammaproteobacteria	Pseudomonadales	Pseudomonadaceae
4467dc0f8ddcffad1afa19b6dcfabb83	0.999995	Bacteria	Firmicutes	Bacilli	Lactobacillales	Lactobacillaceae	Lacticaseibacillus
151d00129c352580a36c4c19b28fdbf4	0.961303	Bacteria	Proteobacteria	Gammaproteobacteria	Enterobacterales	Vibrionaceae	Vibrio
e78a96970b03de585a1bec80184106db	0.99976	Bacteria	Bacteroidota	Bacteroidia	Chitinophagales	uncultured	uncultured	bacterium_episymbiont
5d71df6425b524e2d7a890120e950d99	0.984124	Bacteria	Proteobacteria	Gammaproteobacteria	Arenicellales	Arenicellaceae	Arenicella	uncultured_bacterium
62c2bac94bcfc168cfb58da47a954166	0.999795	Bacteria	Proteobacteria	Alphaproteobacteria	Micavibrionales	uncultured	uncultured	uncultured_Rhizobiales
f6057ec462114fce7aa05fb5fbc80d84	0.982766	Bacteria	Proteobacteria	Alphaproteobacteria	Sneathiellales	Sneathiellaceae	Sneathiella	uncultured_bacterium
5ae638d08f58555853179840cfc34bb4	0.876229	Bacteria	Patescibacteria	Parcubacteria	Candidatus_Campbellbacteria	Candidatus_Campbellbacteria	Candidatus_Campbellbacteria	uncultured_bacterium
33c13c0311ecf8d8eceb82246137f58e	0.999254	Bacteria	Proteobacteria	Gammaproteobacteria	Pseudomonadales	Pseudomonadaceae	Pseudomonas
480766603634ca73e84d82117cf40928	0.928853	Bacteria	Bacteroidota	Bacteroidia	Flavobacteriales	Cryomorphaceae	Vicingus	uncultured_Cryomorphaceae
bfcc9b374a770efb60478d89d009a495	0.789762	Bacteria	Firmicutes	Negativicutes	Veillonellales-Selenomonadales	Veillonellaceae	Veillonella	Veillonella_atypica
4f0213e11662051c57f0d9b1b9841160	0.988405	Bacteria	Proteobacteria	Gammaproteobacteria	Enterobacterales	Vibrionaceae	Vibrio
baa54fb27850071286869a409b26e77b	0.999999	Bacteria	Proteobacteria	Alphaproteobacteria	Rickettsiales	SM2D12	SM2D12
9727e2a66f09387a0366557f4b28e3f7	0.972282	Bacteria	Firmicutes	Clostridia	Lachnospirales	Defluviitaleaceae	Defluviitalea	Lachnospiraceae_bacterium
6ac5dbc8329a0dc79441fb2d8d4666fe	0.811167	Bacteria	Bdellovibrionota	Bdellovibrionia	Bacteriovoracales	Bacteriovoracaceae	Peredibacter	uncultured_marine
52cf2ca75d1966b6f390ada1c1644793	0.98056	Bacteria	Bacteroidota	Bacteroidia	Flavobacteriales	Cryomorphaceae	Vicingus	uncultured_bacterium
ccb93681cd780e8e2dcb29ceb94e3fd7	0.995316	Bacteria	Proteobacteria	Gammaproteobacteria	Pseudomonadales	Pseudomonadaceae	Pseudomonas
56ac5589df2aabd818dde8e9c28598c6	0.733756	Bacteria	Proteobacteria	Alphaproteobacteria	Rhizobiales	Stappiaceae	Stappia	uncultured_bacterium
6ce621c1c74e459a0340e7a5a4734ee8	0.999374	Bacteria	Actinobacteriota	Coriobacteriia	Coriobacteriales	Atopobiaceae	Atopobium
2af13b9718f2fc356669deb1b774deaa	0.999747	Bacteria	Patescibacteria	Gracilibacteria	Gracilibacteria	Gracilibacteria	Gracilibacteria	marine_metagenome
48b5c64dd67682a3b6166975a9c22096	0.762982	Bacteria	Proteobacteria	Gammaproteobacteria	Salinisphaerales	Solimonadaceae	Polycyclovorans	uncultured_Solimonas
1602b4a524c9966def041b3c2482a4d5	0.999763	Bacteria	Proteobacteria	Alphaproteobacteria	Caulobacterales	Hyphomonadaceae	uncultured	uncultured_bacterium
50962174dc452eaefd72319b2a31d618	0.999946	Bacteria	Proteobacteria	Alphaproteobacteria	Rhizobiales	Rhizobiaceae
1cc93f038f2f45f12a1dd1128ae3bd54	0.999978	Bacteria	WPS-2	WPS-2	WPS-2	WPS-2	WPS-2	hydrothermal_vent
b5cce4405349a8b2493747cd7e48ff29	0.995064	Bacteria	Bacteroidota	Bacteroidia	Chitinophagales	Saprospiraceae	Lewinella	uncultured_Bacteroidetes
aeddffc384fc8fe1cdfdd3d117768363	0.75648	Bacteria	Proteobacteria	Alphaproteobacteria	Rhodobacterales	Rhodobacteraceae	uncultured
875234fc315c5e6b6002274545b3c54c	0.700321	Bacteria	Proteobacteria	Alphaproteobacteria	Sphingomonadales	Sphingomonadaceae	Sphingorhabdus
afbb56a6f3d56055645c770c87388511	0.721842	Bacteria	Proteobacteria	Alphaproteobacteria	Rhodobacterales	Rhodobacteraceae	Lentibacter
036a0469f6e9d2d426a588064e613350	0.83396	Bacteria	Proteobacteria	Alphaproteobacteria	Rickettsiales	Mitochondria	Mitochondria	Arachis_hypogaea
fd137226dbc0917a6c1c177c9b16faf7	0.997989	Bacteria	Firmicutes	Bacilli	Mycoplasmatales	Mycoplasmataceae	Mycoplasma	uncultured_bacterium
2b16193db719cc9926f5db4c3b627f8d	0.989532	Bacteria	Proteobacteria	Gammaproteobacteria	Enterobacterales	Vibrionaceae	Vibrio
af490c02386969b68fec3d184c76e7d1	0.98547	Bacteria	Proteobacteria	Alphaproteobacteria
1015c7f0d3510c71c5d35a1ecce610d9	0.730892	Bacteria	Firmicutes	Bacilli	Paenibacillales	Paenibacillaceae	Paenibacillus	uncultured_organism
ddc146b90cf8a8c5391ea41c58de95eb	0.999999	Bacteria	Patescibacteria	Gracilibacteria	Gracilibacteria	Gracilibacteria	Gracilibacteria
ff98ac2f0ee6b0c5ff1077bf7a938284	1	Bacteria	Proteobacteria	Alphaproteobacteria	Rhodobacterales	Rhodobacteraceae
c6b7475333478af0376ed10eca2336d4	0.927533	Bacteria	Proteobacteria	Alphaproteobacteria	Rhizobiales	Rhizobiaceae	Pseudahrensia	uncultured_bacterium
26b211652e43f41aa099fd85cb03e912	0.951334	Bacteria	Proteobacteria	Gammaproteobacteria	Enterobacterales	Vibrionaceae	Aliivibrio
ca20fefebaed16bd97cb328f556ac880	1	Bacteria	Proteobacteria	Gammaproteobacteria	Arenicellales	Arenicellaceae	HTCC5015	uncultured_gamma
4c63b473d9547a3d9f630f5646c7abb1	0.997064	Bacteria	Firmicutes	Bacilli	Lactobacillales	Carnobacteriaceae	Alkalibacterium
f7c132b25bb88e8897a6a5270e5313c1	1	Bacteria	Proteobacteria	Gammaproteobacteria	Gammaproteobacteria_Incertae_Sedis	Unknown_Family	Marinicella
95595a8e5962ef69862b877b403c5943	0.999934	Bacteria	Firmicutes	Bacilli	Staphylococcales	Staphylococcaceae	Staphylococcus
81a79b12b0a238792f25505dbe34e57f	0.81847	Bacteria	Acidobacteriota	Blastocatellia	Blastocatellales	Blastocatellaceae	Blastocatella	uncultured_Acidobacteriaceae
06c77c9492b2b3ceebea87b1a00741b7	0.843613	Bacteria	NB1-j	NB1-j	NB1-j	NB1-j	NB1-j	uncultured_organism
ea88dd9929aeb047add286652868b23d	1	Bacteria	Cyanobacteria	Cyanobacteriia	Chloroplast	Chloroplast	Chloroplast
3b30ac55103a0cd266b80f081486b2a6	1	Bacteria	Proteobacteria	Alphaproteobacteria	Rhodobacterales	Rhodobacteraceae
317746ac9b52699f31cd102b096cb818	0.897307	Bacteria	Proteobacteria	Gammaproteobacteria	Enterobacterales	Pasteurellaceae	Mannheimia	Mannheimia_sp.
2b80ecd4431add1fc8111ce1c3c2b80d	0.975257	Bacteria	Proteobacteria	Alphaproteobacteria	Caulobacterales	Hyphomonadaceae	Hellea	uncultured_Alphaproteobacteria
5dfee705128df704cf1d8f7ffa598dc4	0.894644	Bacteria	Bacteroidota	Bacteroidia	Bacteroidales	Paludibacteraceae	F0058	uncultured_bacterium
27baaf6c31a778b3cdb768920498bba0	0.76248	Bacteria	Planctomycetota	OM190	OM190	OM190	OM190	unidentified_marine
969a70595c9ebe5bd6b691d9f13e7b80	0.81441	Bacteria	Proteobacteria	Alphaproteobacteria	Caulobacterales	Parvularculaceae	Parvularcula	uncultured_bacterium
b0f086c7541d55863bbab8444176a13d	1	Bacteria	Proteobacteria	Gammaproteobacteria	Enterobacterales	Alteromonadaceae
fe0ae19378b3b732602f93639a2dbd72	0.876905	Bacteria	Patescibacteria	Parcubacteria	Candidatus_Kaiserbacteria	Candidatus_Kaiserbacteria	Candidatus_Kaiserbacteria	uncultured_bacterium
77ae84080e55c48b26d2432ae61d0e70	0.999588	Bacteria	Bacteroidota	Bacteroidia	Flavobacteriales	NS9_marine_group	NS9_marine_group	uncultured_Flavobacterium
d71273ef9e2dbcee13c23b4ba92527f6	0.999996	Bacteria	Proteobacteria	Gammaproteobacteria	Enterobacterales	Shewanellaceae	Shewanella
51320da6aa482f1da8dc9d08f7aad212	0.999838	Bacteria	Proteobacteria	Gammaproteobacteria	Enterobacterales	Kangiellaceae	Aliikangiella	uncultured_bacterium
44c43da0f8e1fa24f81df9d8a70678be	0.903688	Bacteria	Bdellovibrionota	Bdellovibrionia	Bacteriovoracales	Bacteriovoracaceae	uncultured
a04a1afaa6ebf1b50cab2c7007a36c52	0.953578	Bacteria	Proteobacteria	Alphaproteobacteria	Rickettsiales	Mitochondria	Mitochondria	uncultured_bacterium
5a71dfe0fb93c3146c8317b5a35f92a6	0.999586	Bacteria	Actinobacteriota	Coriobacteriia	Coriobacteriales	Atopobiaceae	Atopobium
3f75f2e5f1cf83bd6aa0a0d36a3ac1fa	0.912241	Bacteria	Proteobacteria	Gammaproteobacteria	Enterobacterales	Vibrionaceae	Aliivibrio
bc734ae288a58f52edbe76a6bffe8d08	0.999996	Bacteria	Proteobacteria	Gammaproteobacteria	Coxiellales	Coxiellaceae	Coxiella
24d8739222376007afe47d763468190e	0.95726	Bacteria	Bacteroidota	Bacteroidia	Flavobacteriales	Flavobacteriaceae	Dokdonia	uncultured_Bacteroidetes
92cdab31b2a23badd7cd1448649c8163	1	Bacteria	Proteobacteria	Gammaproteobacteria	Pseudomonadales	Marinomonadaceae	Marinomonas
82c8aca79250fed57b7ca56e217d0414	0.999945	Bacteria	Proteobacteria	Gammaproteobacteria	Pseudomonadales	Saccharospirillaceae
69d903629a9a7c9a6028c22f9dce217c	0.702931	Bacteria	Proteobacteria	Gammaproteobacteria	Arenicellales	Arenicellaceae	uncultured
fb4ef4c0b071fa6fda2069caa9cd6398	0.911793	Bacteria	Verrucomicrobiota	Verrucomicrobiae	Verrucomicrobiales	Rubritaleaceae	Rubritalea	uncultured_bacterium
05b4577bfac09c2f16282acffc109652	0.887782	Bacteria	Proteobacteria	Alphaproteobacteria	Rhizobiales	Rhizobiaceae	Pseudahrensia	uncultured_bacterium
5c2c58b1da148d54bd0a1036a1636744	0.999881	Bacteria	Proteobacteria	Alphaproteobacteria	Micavibrionales	uncultured	uncultured	uncultured_Rhizobiales
2ce912d7e986dd6f11ff66a48940f6eb	0.927319	Bacteria	Patescibacteria	Gracilibacteria	JGI_0000069-P22	JGI_0000069-P22	JGI_0000069-P22	uncultured_bacterium
98699b7324cd6e6357ecffcf8c54fab0	0.999998	Bacteria	Proteobacteria	Gammaproteobacteria	Pseudomonadales	Pseudohongiellaceae	Pseudohongiella
bf13c8b49fcb0ec5e126177c882b692c	1	Bacteria	Proteobacteria	Alphaproteobacteria	Rhodobacterales	Rhodobacteraceae
374b8b98fdeae01fb150d7364de8e4dd	0.998837	Bacteria	Firmicutes	Clostridia	Peptostreptococcales-Tissierellales	Peptostreptococcales-Tissierellales
65281c921e76d19d370f6cfde232d8b9	1	Bacteria	Bacteroidota	Bacteroidia	Chitinophagales	Chitinophagaceae	Edaphobaculum
7e121f053653423bdc265c270efffb04	0.966161	Bacteria	Bacteroidota	Bacteroidia	Chitinophagales	Saprospiraceae	uncultured	Sargassum_vachellianum
37e010108d3e88ed82073ffd8f68ad1a	0.904333	Bacteria	Proteobacteria	Alphaproteobacteria	Rhodobacterales	Rhodobacteraceae	Pseudorhodobacter
784295a01546d99f3dfd99251a936e0f	0.996397	Bacteria	Proteobacteria	Gammaproteobacteria	Enterobacterales	Vibrionaceae	Vibrio
b51eedecac44a41ca8e15500f6ade01a	0.956252	Bacteria	Acidobacteriota	Blastocatellia	Blastocatellales	Blastocatellaceae	Blastocatella	uncultured_bacterium
5bda8a7738fabe4a18865ccf9ebd951b	0.766126	Bacteria	Proteobacteria	Gammaproteobacteria	Burkholderiales	Alcaligenaceae	Verticiella	uncultured_bacterium
c4e94839e2ef059fbd785540c94a39f9	0.976061	Bacteria	Proteobacteria	Gammaproteobacteria	Pseudomonadales	Spongiibacteraceae	Zhongshania	gamma_proteobacterium
f1538fe6837c8493ab44ec0210241d9e	0.99999	Bacteria	Proteobacteria	Gammaproteobacteria	Enterobacterales	Shewanellaceae	Shewanella
19ca53078731abe68f2d03637f35fb19	0.888649	Bacteria	Proteobacteria	Alphaproteobacteria	Rickettsiales	SM2D12	SM2D12	uncultured_bacterium
13c83eb0b2514a2d2a90d27722c2ed40	0.790292	Bacteria	Bacteroidota	Bacteroidia	Flavobacteriales	Flavobacteriaceae	Ulvibacter	uncultured_Bacteroidetes
c0c47fea792ebbcd805f3e80f374312b	1	Bacteria	Proteobacteria	Alphaproteobacteria	Kordiimonadales	Kordiimonadaceae	Kordiimonas
90b7ed9d84fba1124b347e3fd8168232	1	Bacteria	Bacteroidota	Bacteroidia	Flavobacteriales	Flavobacteriaceae
df9dbb4e2da7f9a01e7b11cae956439b	1	Bacteria	Proteobacteria	Gammaproteobacteria
ed44035fa32095f2e529470f84d6d17b	1	Bacteria	Proteobacteria	Gammaproteobacteria	Pseudomonadales	Pseudomonadaceae
eb77957b03312711bf2c902bace7e595	0.997006	Bacteria	Bacteroidota	Bacteroidia	Flavobacteriales	Flavobacteriaceae	Spongiivirga	uncultured_Bacteroidetes
a0cffd1296d419f41dcaac5ea3195adb	0.995114	Bacteria	Bacteroidota	Bacteroidia	Flavobacteriales	Cryomorphaceae	Vicingus	uncultured_bacterium
37c5ff8bcd3931488e7b413135bd7e54	0.999691	Bacteria	Planctomycetota	OM190	OM190	OM190	OM190	uncultured_bacterium
32df06b2a0b62ad95ab8c30ddbbf86e7	0.896105	Bacteria	Firmicutes	Clostridia	Peptostreptococcales-Tissierellales	Family_XI	Peptoniphilus	uncultured_organism
d44141885a7d3acb1d76e8b646515edf	0.914689	Bacteria	Proteobacteria	Alphaproteobacteria	Sphingomonadales	Sphingomonadaceae	Sphingomonas
2cbe62ca9afae44eadb237d3c993bbc0	1	Bacteria	Proteobacteria	Gammaproteobacteria	Gammaproteobacteria_Incertae_Sedis	Unknown_Family	Marinicella
80d2082afbd7ae770933e3fe267a03ab	0.74797	Bacteria	Bacteroidota	Bacteroidia	Flavobacteriales	Flavobacteriaceae	Maribacter	Cytophaga_sp.
90d35588c7df52c7a8cd2ed9953ad317	1	Bacteria	Proteobacteria	Alphaproteobacteria	Rhodospirillales	Thalassospiraceae	Thalassospira
d7317b3dfeafcc34aa9a6f4b39a1e899	1	Bacteria	Proteobacteria	Gammaproteobacteria	Pseudomonadales	Saccharospirillaceae
7bae4cb37ebf55fe42c97262cdd16c00	0.999672	Bacteria	Bacteroidota	Bacteroidia	Flavobacteriales	Cryomorphaceae	Owenweeksia	uncultured_marine
7968377a88515c429b86136f634b9fb6	0.996386	Bacteria	Proteobacteria	Alphaproteobacteria
3e4446b2116bf846c08326c6ed5981ec	0.919385	Bacteria	Acidobacteriota	Blastocatellia	Blastocatellales	Blastocatellaceae	Blastocatella	uncultured_bacterium
04ef4d2ba3790e03c67ee42b28929a43	1	Bacteria	Proteobacteria	Alphaproteobacteria	Rhodobacterales	Rhodobacteraceae
e8aa4271e14a4823f1746cea2a4fedb0	0.999996	Bacteria	WPS-2	WPS-2	WPS-2	WPS-2	WPS-2	hydrothermal_vent
5c537f6677e31976cb87e61d99b4cc69	0.999987	Bacteria	Proteobacteria	Alphaproteobacteria	Rhodobacterales	Rhodobacteraceae
561c592a85c443bf54495c15020add67	0.987702	Bacteria	Planctomycetota	028H05-P-BN-P5	028H05-P-BN-P5	028H05-P-BN-P5	028H05-P-BN-P5	uncultured_bacterium
6e7604ec6f61c2fee0d97a8d8b3d057d	0.722476	Bacteria	Proteobacteria	Alphaproteobacteria	Rhizobiales	Xanthobacteraceae	Bradyrhizobium
3ea9e62177cfdbbf99493df56b09a467	0.999994	Bacteria	Bacteroidota	Bacteroidia	Chitinophagales	37-13	37-13	uncultured_Bacteroidetes
350b997252d256f929adf9cd3377d0a5	1	Bacteria	Proteobacteria	Alphaproteobacteria	Rhodobacterales	Rhodobacteraceae
8fec8a69af58a9808453381fd2284e44	1	Bacteria	Proteobacteria	Gammaproteobacteria	Pseudomonadales	Spongiibacteraceae	Spongiibacter
c35ad47795a36d8ef30c6d43360110fe	0.903752	Bacteria	Proteobacteria	Gammaproteobacteria	Enterobacterales	Vibrionaceae	Aliivibrio
a5c9bb432f6e96164488438372953229	0.999962	Bacteria	Firmicutes	Clostridia	Clostridiales	Clostridiaceae	Clostridium_sensu_stricto_11
84098ba26b02aa454a4b10c500a0d1d6	1	Bacteria	Planctomycetota	OM190	OM190	OM190	OM190
ff5a7a795ade3b2c507af46c8e74b31f	0.92211	Bacteria	Bacteroidota	Bacteroidia	Flavobacteriales	Crocinitomicaceae	Crocinitomix	uncultured_bacterium
eedcf7e04ce1079b1346da97ef8535ca	0.999907	Bacteria	Bacteroidota	Bacteroidia	Chitinophagales	Chitinophagaceae	Ferruginibacter
a70d7b393738eecb25f5d711862b3036	0.759819	Bacteria	Cyanobacteria	Cyanobacteriia	Synechococcales	Synechococcales_Incertae_Sedis	Schizothrix_LEGE_07164	uncultured_bacterium
d39279f3e8200dfd2eb85010fd301e0a	0.979418	Bacteria	Proteobacteria	Alphaproteobacteria	Micavibrionales	uncultured	uncultured	uncultured_bacterium
2b3e61d8524cb2f18758dc6d183daf18	0.999997	Bacteria	WPS-2	WPS-2	WPS-2	WPS-2	WPS-2	hydrothermal_vent
a3341c575abeb5f3b1eb5e9d162df409	0.999987	Bacteria	Desulfobacterota	Desulfuromonadia	Bradymonadales	Bradymonadales	Bradymonadales	Deltaproteobacteria_bacterium
af79d0d49bd69fa4cf2b5713d6b9dae6	0.950676	Bacteria	Proteobacteria	Gammaproteobacteria	Pseudomonadales	Spongiibacteraceae	BD1-7_clade	uncultured_gamma
2c047b6e6921addd8a242e49247da676	0.857172	Bacteria	Bdellovibrionota	Bdellovibrionia	Bdellovibrionales	Bdellovibrionaceae	OM27_clade	uncultured_bacterium
f1fbf2854a82ea2bd72fcb3b7bcead64	0.919123	Bacteria	Acidobacteriota	Blastocatellia	Blastocatellales	Blastocatellaceae	Blastocatella	uncultured_Acidobacteriaceae
54f248351eac997679e104929c0d2e90	0.879153	Bacteria	Bacteroidota	Bacteroidia	Chitinophagales	Saprospiraceae	Aureispira	Aureispira_maritima
83dad2efd5d19af5fa7d839e6a88f457	0.996461	Bacteria	Firmicutes	Clostridia	Clostridiales	Clostridiaceae	Clostridium_sensu_stricto_12
634efcf88edb15a402b11b8749647727	0.998212	Bacteria	Proteobacteria	Gammaproteobacteria	Enterobacterales	Enterobacteriaceae
848ea8abf3fc551c73881ca1afb22668	1	Bacteria	Cyanobacteria	Cyanobacteriia	Chloroplast	Chloroplast	Chloroplast
3679dbd7a9620f3f071a90f3a8f1f788	0.947813	Bacteria	Actinobacteriota	Actinobacteria	Actinomycetales	Actinomycetaceae	Actinomyces	Schaalia_odontolytica
1eaf90352c20a77012d523aec71db6cd	1	Bacteria	Cyanobacteria	Cyanobacteriia	Chloroplast	Chloroplast	Chloroplast
791f896c291601b08d49b525c7d37e69	0.778165	Bacteria	Bdellovibrionota	Oligoflexia	0319-6G20	0319-6G20	0319-6G20	uncultured_bacterium
702abb1a0aa62393bde4954d666976ca	0.856404	Bacteria	Bacteroidota	Bacteroidia	Flavobacteriales	Cryomorphaceae	Vicingus	uncultured_Bacteroidetes
a28decd5ae6e172777c29de8dfc31049	0.7451	Bacteria	Proteobacteria	Alphaproteobacteria	Rickettsiales
4012d6b1de23c99bee64aa421b684e5a	0.902673	Bacteria	Proteobacteria	Alphaproteobacteria	Micavibrionales	Micavibrionaceae	uncultured	uncultured_bacterium
c457087837b035ba717927137ce5a656	0.999996	Bacteria	WPS-2	WPS-2	WPS-2	WPS-2	WPS-2	hydrothermal_vent
1d634919008e48dab80602596581d250	0.936049	Bacteria	Bacteroidota	Bacteroidia	Flavobacteriales	Flavobacteriaceae	Muricauda	Muricauda_sp.
3b91d8fd7dc57a941d49bed1b084064d	1	Bacteria	Proteobacteria	Gammaproteobacteria	Pseudomonadales	Moraxellaceae	Acinetobacter
f6d3c1c40538fc636053ca521a4c6e8a	0.720359	Bacteria	Bacteroidota	Bacteroidia	Chitinophagales	Saprospiraceae	uncultured	uncultured_bacterium
c92210afda18e9300c31fee47aee9b77	0.99281	Bacteria	Proteobacteria	Alphaproteobacteria	Rickettsiales	Rickettsiales	Candidatus_Jidaibacter
b0d4b9af7be2cd57902b56a70779b4cf	1	Bacteria	Proteobacteria	Alphaproteobacteria	Rhodobacterales	Rhodobacteraceae
0736b7d0873334ab3459e4e1970e3d97	0.99998	Bacteria	Proteobacteria	Gammaproteobacteria	Granulosicoccales	Granulosicoccaceae	Granulosicoccus
58c84a71bbfed593ff3342fc493de426	0.984748	Bacteria	Proteobacteria	Alphaproteobacteria	Rickettsiales	SM2D12	SM2D12
91d369b8c51ce2ec6aea286098e3ab8e	0.999945	Bacteria	Proteobacteria	Alphaproteobacteria	Rickettsiales	AB1	AB1
6f0b50ff9920a88647600bf2b650805b	0.849877	Bacteria	Proteobacteria	Alphaproteobacteria	Rhodobacterales	Rhodobacteraceae	Roseovarius
326db903f0e38b4ebbb1aac3518d2df1	1	Bacteria	Cyanobacteria	Cyanobacteriia	Chloroplast	Chloroplast	Chloroplast
e51f95d54f0d91311729ee66f4320429	0.998217	Bacteria	Proteobacteria	Gammaproteobacteria	Pseudomonadales	Halieaceae	Halioglobus
cbb303a7740012af03e6a7fca8e52f17	0.880084	Bacteria	Proteobacteria	Alphaproteobacteria	Caulobacterales	Parvularculaceae	uncultured	uncultured_bacterium
5dc7d6a8c8323c16a9b5e89e86b141b1	1	Bacteria	Planctomycetota	OM190	OM190	OM190	OM190
cf32d17c586ebc5b0d236878ffcbd373	0.961749	Bacteria	Proteobacteria	Gammaproteobacteria	Enterobacterales	Vibrionaceae	Vibrio
5b7efc2c770c52dbccdaf8107c72c415	0.872791	Bacteria	SAR324_clade(Marine_group_B)	SAR324_clade(Marine_group_B)	SAR324_clade(Marine_group_B)	SAR324_clade(Marine_group_B)	SAR324_clade(Marine_group_B)	uncultured_bacterium
2d90dc59b2ca120ea3ec49b07d35db21	0.999131	Bacteria	Proteobacteria	Gammaproteobacteria	Pseudomonadales	Saccharospirillaceae	Oceaniserpentilla	Oceaniserpentilla_haliotis
985594708ff1934be7489089db801cff	0.996154	Bacteria	Verrucomicrobiota	Chlamydiae	Chlamydiales	Chlamydiaceae	uncultured	uncultured_organism
b803764a3bf4c19193100cbe10778b1b	0.781103	Bacteria	Firmicutes	Bacilli	Lactobacillales	Lactobacillaceae	Lactobacillus	Lactobacillus_johnsonii
c04775ea0a48dd6430cfa55f3b4467ab	0.917076	Bacteria	Proteobacteria	Alphaproteobacteria	Sphingomonadales	Sphingomonadaceae	Sphingomonas
75ee958f064889e8e41d193100c64246	0.999879	Bacteria	Proteobacteria	Gammaproteobacteria	Enterobacterales	Colwelliaceae	Colwellia
e67efaa51286474ac2e270c1bfa45069	0.999937	Bacteria	Proteobacteria	Gammaproteobacteria	Pseudomonadales	Saccharospirillaceae
8884d0dbe21c9dea3ce5032256a550db	0.704255	Bacteria	Proteobacteria	Gammaproteobacteria	Enterobacterales	Pseudoalteromonadaceae	Pseudoalteromonas	Pseudoalteromonas_marina
5abd1a606c89e216609c0ea6b052413b	0.998914	Bacteria	Proteobacteria	Alphaproteobacteria	Acetobacterales	Acetobacteraceae	Gluconobacter
b440de9e67559fea4c2c39ab97594adb	0.901248	Bacteria	Proteobacteria	Gammaproteobacteria	Coxiellales	Coxiellaceae	Coxiella	uncultured_bacterium
ef5748c0fe451a52556ee1857f40050d	0.999999	Bacteria	Bdellovibrionota	Bdellovibrionia	Bdellovibrionales	Bdellovibrionaceae	Bdellovibrio	uncultured_marine
70cd763af761bc414c0aee17fe1b68bd	1	Bacteria	Proteobacteria	Gammaproteobacteria	Pseudomonadales	Spongiibacteraceae	Spongiibacter
c3c881c4087b24fc53efad9f3642946f	0.993201	Bacteria	Proteobacteria	Alphaproteobacteria	Micavibrionales	Micavibrionaceae	uncultured	uncultured_bacterium
cb1410b32594f3694fb02a3891976e10	0.996266	Bacteria	Proteobacteria	Gammaproteobacteria	Enterobacterales	Pseudoalteromonadaceae	Pseudoalteromonas
da9aabd33949431696eb7fad22c5a63b	0.995825	Bacteria	Firmicutes	Bacilli	Lactobacillales	Enterococcaceae	Enterococcus
c72b18acd6e4833ff5a8fbe1af85d95c	0.736283	Bacteria	Bacteroidota	Bacteroidia	Chitinophagales	Saprospiraceae	uncultured
38032b24253663415def7d52181217ef	0.704978	Bacteria	Proteobacteria	Gammaproteobacteria	Enterobacterales	Alteromonadaceae	Alishewanella	uncultured_Rheinheimera
887f610b4936f7f13f520c42d8e40e3d	1	Bacteria	Patescibacteria	Parcubacteria	Candidatus_Kaiserbacteria	Candidatus_Kaiserbacteria	Candidatus_Kaiserbacteria
3f76a7c831d87afc81cb42f90748e979	0.776729	Bacteria	Bacteroidota	Bacteroidia	Chitinophagales	Saprospiraceae	uncultured	uncultured_bacterium
d63d66a4379c185ceb3aa978fe4eb8fc	0.973389	Bacteria
40e538933e97eb6138002c7fcca6892a	0.930107	Bacteria	Patescibacteria	Gracilibacteria	JGI_0000069-P22	JGI_0000069-P22	JGI_0000069-P22	uncultured_bacterium
22087ebc6a29f5f485bb2178799135c0	0.999995	Bacteria	Bacteroidota	Bacteroidia	Chitinophagales	Chitinophagaceae	Taibaiella	uncultured_Bacteroidetes
97b80b71965a66a302ea329f1b8411cc	1	Bacteria	Proteobacteria	Alphaproteobacteria	Sphingomonadales	Sphingomonadaceae
f23982138e4d5ed3fcb068cbac95af41	1	Bacteria	Proteobacteria	Gammaproteobacteria	Pseudomonadales	Moraxellaceae	Acinetobacter
03a70b519074f90999651ceec4bb5c9c	0.844665	Bacteria	Bacteroidota	Bacteroidia	Chitinophagales	Saprospiraceae	uncultured
7484aada116c4b2c8965fc550d0edc29	0.999553	Bacteria	Proteobacteria	Alphaproteobacteria	Rhizobiales	Hyphomicrobiaceae	Hyphomicrobium
73be8827b114df4fa8cc54a947c7a193	1	Bacteria	Proteobacteria	Gammaproteobacteria	Pseudomonadales	Moraxellaceae	Acinetobacter
80b4d97e1af7e521be06cb9e94d07aaa	0.824288	Bacteria	Bacteroidota	Bacteroidia	Bacteroidales	Paludibacteraceae	Paludibacter
ce96b578fcbc3b51226d53c9d9022069	0.933311	Bacteria	Proteobacteria	Gammaproteobacteria	Pseudomonadales	Cellvibrionaceae	Cellvibrionaceae	uncultured_gamma
5a846a81ecd13e9cc2c828b88674e659	0.99545	Bacteria	Firmicutes	Bacilli	Erysipelotrichales	Erysipelotrichaceae	Erysipelothrix	uncultured_bacterium
1cf59fc9c6b7993536faac9d010229de	1	Bacteria	Proteobacteria	Gammaproteobacteria	Enterobacterales	Shewanellaceae	Shewanella
7a25214461aca8541ac755abbddb4338	0.852296	Bacteria	Proteobacteria	Gammaproteobacteria	Burkholderiales	Oxalobacteraceae	Undibacterium	uncultured_bacterium
428b9bf4e77b182d8071051db057c545	0.999863	Bacteria	Acidobacteriota	Vicinamibacteria	Subgroup_9	Subgroup_9	Subgroup_9	uncultured_bacterium
ee449af69525d458fca1ad3104b43a97	0.99998	Bacteria	Firmicutes	Bacilli	Staphylococcales	Staphylococcaceae	Staphylococcus
c63c67c974da8da507a75b5de3054ac7	0.982863	Bacteria	Proteobacteria	Alphaproteobacteria
ce69c69deb4644f48b6b6e5d7cdc9e26	0.95784	Bacteria	Bacteroidota	Bacteroidia	Sphingobacteriales	NS11-12_marine_group	NS11-12_marine_group	uncultured_bacterium
1ac961f251a5fc073ad7bc870f841028	0.860024	Bacteria	Proteobacteria	Alphaproteobacteria	Rhodobacterales	Rhodobacteraceae	Roseobacter
fde193a234079890ffe006c6a39d9a87	0.999998	Bacteria	Proteobacteria	Gammaproteobacteria
53428b09b85fb7b71fd8e4bca4abd629	1	Bacteria	Bacteroidota	Bacteroidia	Flavobacteriales	Flavobacteriaceae	Kordia
a3fbcfd87753ade02d8e611ca9480008	1	Bacteria	Proteobacteria	Gammaproteobacteria
af5a239fc0a1d449b303c668286ca634	1	Bacteria	Proteobacteria	Alphaproteobacteria	Sphingomonadales	Sphingomonadaceae
e7dd6a435b700057f1f7cddef234bb41	0.991614	Bacteria	Proteobacteria	Alphaproteobacteria	Micavibrionales	Micavibrionaceae	uncultured	uncultured_bacterium
fcbbbe92905756e099308f36fbb8c12d	0.783615	Bacteria	Proteobacteria	Gammaproteobacteria	Pseudomonadales	Cellvibrionaceae	Halioxenophilus	uncultured_bacterium
fbfd7be0c1219ebc0a9c3e239231fad5	0.920187	Bacteria	Bacteroidota	Bacteroidia	Flavobacteriales	Cryomorphaceae	uncultured	uncultured_bacterium
ad3a353ca9b709fba97ee3f562fbfc57	0.972542	Bacteria	Proteobacteria	Alphaproteobacteria	Rhodobacterales	Rhodobacteraceae	Tateyamaria	uncultured_bacterium
738e2fd9bfb0e04670d9e64dff2cd017	0.975222	Bacteria	Verrucomicrobiota	Verrucomicrobiae	Verrucomicrobiales	Rubritaleaceae	Roseibacillus	Roseibacillus_ponti
1af83d0f5e10c44e610aa7636172c41d	0.999999	Bacteria	Actinobacteriota	Acidimicrobiia	Microtrichales	Ilumatobacteraceae	Ilumatobacter
9e7694fe3d4e16de97296226fdd6d4da	0.99999	Bacteria	Desulfobacterota	Desulfuromonadia	Bradymonadales	Bradymonadales	Bradymonadales	Deltaproteobacteria_bacterium
5265bb22c3188ac9e0aa3b2f2ebfb130	0.879534	Bacteria	Planctomycetota	OM190	OM190	OM190	OM190	uncultured_organism
2dff2127b91b5ad251e833293f54735a	1	Bacteria	Patescibacteria	Gracilibacteria	Gracilibacteria	Gracilibacteria	Gracilibacteria
950b71c77a2bd1f4510524bbd289ae13	0.999983	Bacteria	Deinococcota	Deinococci	Deinococcales	Trueperaceae	Truepera	uncultured_bacterium
0360a498b5585f9028fa802e6b4f7bf5	1	Bacteria	Firmicutes	Negativicutes	Veillonellales-Selenomonadales	Veillonellaceae	Dialister
b8c5b52a46dc10861e1ac62178d7bc41	0.934838	Bacteria	Patescibacteria	Gracilibacteria	Gracilibacteria	Gracilibacteria	Gracilibacteria	uncultured_bacterium
db48efe5fe2fa53e53aaec9f30a8778d	0.965559	Bacteria	Bacteroidota	Bacteroidia	Chitinophagales	Saprospiraceae	uncultured
513ab7f9873ec3ffc518cf4ee4833c10	0.999558	Bacteria	Bdellovibrionota	Bdellovibrionia	Bdellovibrionales	Bdellovibrionaceae	Bdellovibrio	uncultured_marine
0464095f823af52b1a06bfcc4e3136b9	0.993432	Bacteria	Bacteroidota	Bacteroidia	Chitinophagales	Saprospiraceae	uncultured
9e7bb7a19da6f65aa3d16ce6e3482a16	0.993637	Bacteria	Bacteroidota	Bacteroidia	Flavobacteriales	Crocinitomicaceae	Crocinitomix	uncultured_Crocinitomix
ccf5359db10fc6cb170ff117c1e6c388	0.73448	Bacteria	Bacteroidota	Bacteroidia	Chitinophagales	Saprospiraceae	uncultured	uncultured_bacterium
894684cd7eefca1d881aa6e1c7e530ed	0.836656	Bacteria	Proteobacteria	Alphaproteobacteria	Rhizobiales	Beijerinckiaceae
7b2a8e531b5a0a834243eced64f77289	0.999974	Bacteria	Proteobacteria	Gammaproteobacteria
74ee1889fbea1c82b73bbb35603ee517	0.820891	Bacteria	SAR324_clade(Marine_group_B)	SAR324_clade(Marine_group_B)	SAR324_clade(Marine_group_B)	SAR324_clade(Marine_group_B)	SAR324_clade(Marine_group_B)	uncultured_bacterium
a451f5cd9810c18fb10dd46b27611659	1	Bacteria	Verrucomicrobiota	Verrucomicrobiae	Verrucomicrobiales	Rubritaleaceae	Persicirhabdus
96814b5e86fd23da0947196aee6a98b0	0.9254	Bacteria	Proteobacteria	Gammaproteobacteria	Enterobacterales	Shewanellaceae	Shewanella	Shewanella_hanedai
14dbb72241c006a34f99c1b98587664c	0.79692	Bacteria	Verrucomicrobiota	Verrucomicrobiae	Opitutales	Puniceicoccaceae	Verruc-01	Verrucomicrobia_bacterium
603986b44c307bbd4b6b1b7bbbffc077	0.975835	Bacteria	Bacteroidota	Bacteroidia	Chitinophagales	Saprospiraceae	uncultured
783a4cf3d3aeb348f4f888a701dcf01d	0.908094	Bacteria	Proteobacteria	Alphaproteobacteria	Micavibrionales	Micavibrionaceae	uncultured	uncultured_Alphaproteobacteria
4caab49fe16dea768f79ac5e21cfb25d	0.978652	Bacteria	Bacteroidota	Bacteroidia	Flavobacteriales	Crocinitomicaceae	Crocinitomix	uncultured_bacterium
49595df9c47c5ddbe707fa5806500739	0.800938	Bacteria	Planctomycetota	OM190	OM190	OM190	OM190	unidentified_marine
8086782fb15a4401b18f6f46c4a3de77	0.872786	Bacteria	Proteobacteria	Alphaproteobacteria	Rhodobacterales	Rhodobacteraceae
70966b00fd879716d72f8688ab100296	0.999851	Bacteria	Proteobacteria	Alphaproteobacteria	Micavibrionales	uncultured	uncultured	uncultured_Rhizobiales
03ee6a3e5bee1514d53fef6eee241ca4	0.963254	Bacteria	Bacteroidota	Bacteroidia	Chitinophagales	Saprospiraceae	uncultured
efc9af4cac3b21dad8c0fea57fca6107	0.903953	Bacteria	Proteobacteria	Alphaproteobacteria	Micavibrionales	uncultured	uncultured	uncultured_bacterium
c2b7ca907617109d9e7ca7ddfecebb00	0.764729	Bacteria	Bdellovibrionota	Bdellovibrionia	Bacteriovoracales	Bacteriovoracaceae	Peredibacter	uncultured_Bacteriovorax
efdd2f0a6af719251cb446f357e9db30	1	Bacteria	Proteobacteria	Alphaproteobacteria	Rhodobacterales	Rhodobacteraceae
553b35974d8a0fd7866237a3cc3a8960	0.997269	Bacteria	Firmicutes	Clostridia	Lachnospirales	Lachnospiraceae	uncultured	uncultured_Roseburia
b5535906e07afe6a43b5eb8216e636c5	0.869483	Bacteria	Actinobacteriota	Coriobacteriia	Coriobacteriales	Atopobiaceae	Atopobium	uncultured_bacterium
3916d51d76f820c38dffcccee946304b	1	Bacteria	Actinobacteriota	Actinobacteria	Propionibacteriales	Propionibacteriaceae	Cutibacterium
3d3ee25afd23754e2417abf30ea09fa9	0.994434	Bacteria	Proteobacteria	Gammaproteobacteria	Gammaproteobacteria_Incertae_Sedis	Unknown_Family	uncultured
6e24b64e5b8b72bbc87aaa5e3b99a311	0.763835	Bacteria	Proteobacteria	Alphaproteobacteria	Sphingomonadales	Sphingomonadaceae	Erythrobacter
8830e5cc32cf457f9f792476d8bc1613	0.987606	Bacteria	Bacteroidota	Bacteroidia	Chitinophagales	37-13	37-13	uncultured_Bacteroidetes
77b38a9e3252daf037939cc5e564844a	1	Bacteria	Proteobacteria	Alphaproteobacteria	Rhodobacterales	Rhodobacteraceae
841df0a1f0809c3833143c8168a1f972	1	Bacteria	Myxococcota	Polyangia	Polyangiales	Sandaracinaceae	uncultured
d0e7a42ef3e7e5d98feefaf1ea79dce7	0.996468	Bacteria	Bacteroidota	Rhodothermia	Rhodothermales	Rhodothermaceae	Rubricoccus	uncultured_bacterium
2f188430f70699752e03dae50c211774	0.992806	Bacteria	Bacteroidota	Bacteroidia	Chitinophagales	uncultured	uncultured	uncultured_Bacteroidetes/Chlorobi
8fd5ac6eedd9643881bf57c7a91a614f	0.998118	Bacteria	Bacteroidota	Bacteroidia	Flavobacteriales	Cryomorphaceae	Owenweeksia	uncultured_marine
2039daa89d520b5650e2ddd00f4163af	0.920542	Bacteria	Proteobacteria	Alphaproteobacteria	Rickettsiales	AB1	AB1	uncultured_bacterium
9465b494fb0120aa71135ea1b9df985c	0.99202	Bacteria	Bdellovibrionota	Bdellovibrionia	Bacteriovoracales	Bacteriovoracaceae	Peredibacter
ecc47b4d8f6892e3faa0714e46fc9e64	0.999987	Bacteria	Proteobacteria	Alphaproteobacteria	Rickettsiales	Mitochondria	Mitochondria
8ddb9890075b84b478f4b972e48a4b87	0.985597	Bacteria	Bacteroidota	Bacteroidia	Flavobacteriales	Flavobacteriaceae	Maribacter
1fa8b9068e446fe84a91e893f6850c52	0.999974	Bacteria	Firmicutes	Bacilli	Lactobacillales	Lactobacillaceae	Latilactobacillus
8d3936a4499da79973437f136d976bec	0.779256	Bacteria	Proteobacteria	Alphaproteobacteria	Rhodobacterales	Rhodobacteraceae	Albirhodobacter	uncultured_Rhodobacter
ad1c1b13654c57b8d06a7d0fb520bc77	0.998782	Bacteria	Bacteroidota	Bacteroidia	Flavobacteriales	Flavobacteriaceae	Croceibacter	Croceibacter_atlanticus
04ef75d7e93bf612d86ca1dcfa21f0d9	0.952425	Bacteria	Firmicutes	Clostridia	Lachnospirales	Defluviitaleaceae	Defluviitalea	Lachnospiraceae_bacterium
2a912300a70f985f2df786cb0dd145dd	0.999995	Bacteria	Proteobacteria	Gammaproteobacteria	Xanthomonadales	Xanthomonadaceae	Stenotrophomonas
da350e6e4294e3dbf59e01891c337cff	0.900672	Bacteria	Proteobacteria	Alphaproteobacteria	Rhodospirillales	uncultured	uncultured
031fff1a99ead274225a749ac87c5b87	1	Bacteria	Planctomycetota	Phycisphaerae	Phycisphaerales	Phycisphaeraceae	SM1A02
b40dfc4f6e301f9ce69f26441afcf5d2	0.953775	Bacteria	Proteobacteria	Gammaproteobacteria	Enterobacterales	Alteromonadaceae	Alteromonas
5c97bc2fa20c6dfb59aa2468b66e42b6	0.950068	Bacteria	Proteobacteria	Gammaproteobacteria	Burkholderiales	Comamonadaceae	Diaphorobacter
b01f2c76897ff05dcc67e22921ad1a68	0.999988	Bacteria	Proteobacteria	Alphaproteobacteria	Rickettsiales	AB1	AB1
2f6b1f60b6074b5d265aa50b4591eb6d	1	Bacteria	Proteobacteria	Gammaproteobacteria	Pseudomonadales	Marinomonadaceae	Marinomonas
ffa168db30f2d0e51a17c592d4592b35	0.933173	Bacteria	Proteobacteria	Alphaproteobacteria	Rickettsiales	SM2D12	SM2D12	uncultured_bacterium
7aa5e9aeffbb09928775b91ae47a8a07	0.967981	Bacteria	Bacteroidota	Bacteroidia	Chitinophagales	uncultured	uncultured	uncultured_Bacteroidetes
2cd01f96b7529bae3414008405612777	0.877017	Bacteria	Bacteroidota	Bacteroidia	Chitinophagales	Saprospiraceae	uncultured	uncultured_marine
4dd06866a95f04c1e513ae2b9129bb2a	0.984158	Bacteria	Proteobacteria	Alphaproteobacteria	Caulobacterales	Hyphomonadaceae	uncultured	uncultured_organism
1ab8d1152290adb7814007df6d0edece	0.985326	Bacteria	Bacteroidota	Bacteroidia	Flavobacteriales	Flavobacteriaceae	Maribacter
0f74b87a2ed17011fe1169825b906220	0.998781	Bacteria	Bacteroidota	Bacteroidia	Flavobacteriales	Flavobacteriaceae	Croceibacter	Croceibacter_atlanticus
fa74ac3f5e357aedeb1336a510fc04ae	0.991	Bacteria	Acidobacteriota	Blastocatellia	Blastocatellales	Blastocatellaceae	Blastocatella	uncultured_Acidobacteriaceae
1512f0415ad59292ef297e8c4dd08f13	0.966858	Bacteria	Proteobacteria	Alphaproteobacteria	Rhizobiales	Rhizobiaceae	Allorhizobium-Neorhizobium-Pararhizobium-Rhizobium
a8362be779170ea3ab01bb746bdacd32	0.988712	Bacteria	Firmicutes	Bacilli	Lactobacillales	Lactobacillaceae	Limosilactobacillus	Lactobacillus_pontis
c9ac215cf87d21a2b6d8d619e4187399	0.935892	Bacteria	Proteobacteria	Gammaproteobacteria	Burkholderiales	Comamonadaceae	Schlegelella	uncultured_bacterium
643c14f4aa12b83b6df119eab3e62da6	0.937132	Bacteria	Proteobacteria	Alphaproteobacteria	Micavibrionales	uncultured	uncultured	uncultured_bacterium
ccf0656dc5472bc356825dd760bccc32	1	Bacteria	Proteobacteria	Gammaproteobacteria	Arenicellales	Arenicellaceae	HTCC5015	uncultured_gamma
2d863330b34a6eee3a37ca1178cb6ffc	0.999952	Bacteria	Proteobacteria	Gammaproteobacteria	Burkholderiales	Comamonadaceae	Tepidimonas
17aac31bd559dc9810bbee5ba8df4289	0.997884	Bacteria	Proteobacteria	Alphaproteobacteria	Micavibrionales	Micavibrionaceae	uncultured	uncultured_bacterium
d939fce51c0a1f84dfba22e6d10fbdbb	0.999831	Bacteria	Proteobacteria	Gammaproteobacteria	Pseudomonadales	Pseudomonadaceae	Pseudomonas
ab5feac8dbeef0c6944f3df20513d7be	0.884934	Bacteria	Bacteroidota	Bacteroidia	Cytophagales	Cyclobacteriaceae	Reichenbachiella
a46af18292a2ed41c42686aca642842c	0.700639	Bacteria	Bacteroidota	Bacteroidia	Chitinophagales	Saprospiraceae	uncultured
4394badd83631426914d4098b1ba32c9	0.999584	Bacteria	Firmicutes	Bacilli	Staphylococcales	Staphylococcaceae	Staphylococcus
8ae9fd6cfc2b84121665d0258134a297	0.997288	Bacteria	Bacteroidota	Bacteroidia	Flavobacteriales	Flavobacteriaceae	Ulvibacter
a7224115f771d7716709aa59f89f8f47	0.986506	Bacteria	Proteobacteria	Gammaproteobacteria	Enterobacterales	Vibrionaceae	Vibrio
81146370ffdc85aabe38bd7bc27ec03a	0.870018	Bacteria	Planctomycetota	OM190	OM190	OM190	OM190	uncultured_Planctomycetaceae
985285a3253388fc1d92052e8d222192	0.999993	Bacteria	Proteobacteria	Alphaproteobacteria
69516e8708bbfdca4f5b7efeff645979	0.999961	Bacteria	Planctomycetota	Pla3_lineage	Pla3_lineage	Pla3_lineage	Pla3_lineage	uncultured_bacterium
712bce3a43912806af60f05966776d61	0.996916	Bacteria	Proteobacteria	Gammaproteobacteria	Enterobacterales	Vibrionaceae	Vibrio
56a5e577d798e5180a3919aa18a4eed5	0.999656	Bacteria	Bacteroidota	Bacteroidia	Bacteroidales	Tannerellaceae	Parabacteroides	Parabacteroides_sp.
969be98636701dd3aa9fd8ea79a7f8cc	0.758549	Bacteria	Myxococcota	Polyangia	Polyangiales	Phaselicystidaceae	Phaselicystis
d11a780d77b34ea1b6b7ec0c511a38af	0.971766	Bacteria	Bacteroidota	Bacteroidia	Chitinophagales	Saprospiraceae	uncultured	uncultured_bacterium
996d3cb053493f5154ca4e40d2a41dcc	0.977781	Bacteria	Proteobacteria	Alphaproteobacteria	Rickettsiales	SM2D12	SM2D12
e4cd0fd8f06b631b9796c9009b42e2f0	1	Bacteria	Proteobacteria	Alphaproteobacteria	Rhodobacterales	Rhodobacteraceae
b47f49c66ec98ec1e142f455cbe6c2d9	0.832192	Bacteria	Proteobacteria	Alphaproteobacteria	Rhodobacterales	Rhodobacteraceae	Roseovarius
e76ec05ac026cf257c94c4d010b06816	0.815517	Bacteria	Proteobacteria	Alphaproteobacteria	Micavibrionales	uncultured	uncultured	uncultured_bacterium
82b75c11978c49370ac181e7b5c21e94	0.999988	Bacteria	Actinobacteriota	Actinobacteria	Corynebacteriales	Corynebacteriaceae	Corynebacterium
783d5459b7b42bd4d7a2ac1d434949b2	1	Bacteria	Firmicutes	Bacilli	Lactobacillales	Streptococcaceae	Streptococcus
5d9ef937981b54f7fb1c02dd476d2042	0.994203	Bacteria	Myxococcota	Polyangia	Nannocystales	Nannocystaceae	uncultured
5695fc5c3c2ed8ff16da315365f2ed37	0.952196	Bacteria	Proteobacteria	Gammaproteobacteria	Gammaproteobacteria_Incertae_Sedis	Unknown_Family	Candidatus_Berkiella	uncultured_gamma
b8889de1b9941960ed0f2c06a14762c9	0.981509	Bacteria	Proteobacteria	Alphaproteobacteria	Micavibrionales	Micavibrionaceae	uncultured	uncultured_bacterium
8ea5eb6be121319d60ca181a4e8982be	1	Bacteria	Patescibacteria	Parcubacteria	Candidatus_Kaiserbacteria	Candidatus_Kaiserbacteria	Candidatus_Kaiserbacteria
e69ac2cd61245a0a16682ee23c920948	0.873342	Bacteria	Proteobacteria	Alphaproteobacteria	Rhodobacterales	Rhodobacteraceae	uncultured	uncultured_bacterium
6f5be51ebbdec4dd5b5ab7e8d4da0005	0.765981	Bacteria	Acidobacteriota	Blastocatellia	Blastocatellales	Blastocatellaceae	Aridibacter	uncultured_Acidobacteria
3cd52911420890fefd2099553411fdb4	0.923692	Bacteria	Proteobacteria	Gammaproteobacteria	Enterobacterales	Aeromonadaceae	Aeromonas
b2ca00406d802705f1eccc34acf2e861	0.79719	Bacteria	Proteobacteria	Gammaproteobacteria	Enterobacterales	Vibrionaceae	Vibrio
47bd0266a7d8b6b997623937fb4baf21	0.903264	Bacteria	Proteobacteria	Alphaproteobacteria	Rhodobacterales	Rhodobacteraceae	Amylibacter
1c33e6582e211801afb211da0a273cc8	0.92819	Bacteria	Bacteroidota	Bacteroidia	Chitinophagales	Chitinophagaceae	uncultured	bacterium_enrichment
5a2142c73f0785741e54f493d9fd3112	0.98128	Bacteria	Bdellovibrionota	Bdellovibrionia	Bacteriovoracales	Bacteriovoracaceae	Peredibacter	uncultured_Peredibacter
35f641af80e38783e00116d038b6867a	0.950751	Bacteria	Bacteroidota	Bacteroidia	Chitinophagales	uncultured	uncultured	uncultured_Bacteroidetes
ad0c484a8ba3069b61dc3babaa1cb05b	0.999409	Bacteria	Dadabacteria	Dadabacteriia	Dadabacteriales	Dadabacteriales	Dadabacteriales	uncultured_bacterium
68947bff9d081c5251e65de3f58f813f	0.873492	Bacteria	NB1-j	NB1-j	NB1-j	NB1-j	NB1-j	uncultured_organism
f14c1356bc198100c6919080040b2e09	0.981721	Bacteria	Proteobacteria	Alphaproteobacteria	Caulobacterales	Parvularculaceae	Parvularcula	uncultured_organism
c72e50daf591e6d72cb40d5914bcdf52	0.921148	Bacteria	Firmicutes	Clostridia	Oscillospirales	Ethanoligenenaceae	Ethanoligenens	uncultured_bacterium
abea240a91e30950c202df3bcf163736	0.996236	Bacteria	Bacteroidota	Bacteroidia	Chitinophagales	Saprospiraceae	uncultured
74939124d4b85a67d4985a0ed68c3324	0.78811	Bacteria	Cyanobacteria	Cyanobacteriia	Chloroplast	Chloroplast	Chloroplast	Planoglabratella_opercularis
7a006fed91d7b0f766e213139217e2d4	1	Bacteria	Proteobacteria	Gammaproteobacteria	Pseudomonadales	Marinomonadaceae	Marinomonas
a310b387cfdef65037eca0abe64ea057	0.999999	Bacteria	Proteobacteria	Gammaproteobacteria	Enterobacterales	Vibrionaceae	Photobacterium
271d85c4453ba5490aa62a9a3dea4e89	0.911712	Bacteria	Planctomycetota	OM190	OM190	OM190	OM190	uncultured_planctomycete
2360135b8007c55c841d334ba5660d25	1	Bacteria	Firmicutes	Clostridia	Peptostreptococcales-Tissierellales	Anaerovoracaceae	Mogibacterium
8a50650db76ae573e9b611d876ba3f78	0.999955	Bacteria	Proteobacteria	Alphaproteobacteria	Tistrellales	Geminicoccaceae
8903bb13c9a1398c3932cd8c09ca6ead	0.946672	Bacteria	Proteobacteria	Alphaproteobacteria	Rickettsiales	Mitochondria	Mitochondria	uncultured_bacterium
41512e4cf637251da291910600ec6812	0.985646	Bacteria	Proteobacteria	Gammaproteobacteria	Pseudomonadales	Spongiibacteraceae	Zhongshania	gamma_proteobacterium
6276659107bcf962f8b6ee28333e848d	0.865402	Bacteria	Proteobacteria	Alphaproteobacteria	Rhizobiales	Rhizobiaceae	Pseudahrensia	uncultured_bacterium
2680361b46fb8a255816bd695ff177cc	0.810574	Bacteria	Calditrichota	Calditrichia	Calditrichales	Calditrichaceae	Calorithrix	bacterium_enrichment
c312f42c6bc0611ba2ecd39ec5189b2e	0.888743	Bacteria	Bacteroidota	Bacteroidia	Sphingobacteriales	NS11-12_marine_group	NS11-12_marine_group	uncultured_marine
e735763c0c4ae278cf9f7583af4206c3	1	Bacteria	Proteobacteria	Gammaproteobacteria	Enterobacterales	Vibrionaceae
6c1dbff0c1cced1cae2d4fc9c26f36d9	0.999718	Bacteria	Proteobacteria	Gammaproteobacteria	Enterobacterales	Vibrionaceae	Vibrio
d2b0a8ba3116b645dbd8d44f7c26583d	0.998432	Bacteria	Bacteroidota	Bacteroidia	Chitinophagales	Saprospiraceae	uncultured	uncultured_Sphingobacteriia
222f0f3eedf4a49148d537a302786bc2	0.797496	Bacteria	Proteobacteria	Alphaproteobacteria	Rickettsiales	SM2D12	SM2D12	uncultured_bacterium
589715eee513631b0e6b6b56299621bb	0.983617	Bacteria	Desulfobacterota	Desulfuromonadia	Bradymonadales	Bradymonadales	Bradymonadales	uncultured_delta
168b69c94af1c80f7bf7e9fbcb83ff03	0.999998	Bacteria	Proteobacteria	Gammaproteobacteria
ca5e8436785f07af163294a0c9aede75	1	Bacteria	Bdellovibrionota	Bdellovibrionia	Bacteriovoracales	Bacteriovoracaceae
b233283883eebd4da9366bf5b0cc14aa	0.999892	Bacteria	Proteobacteria	Alphaproteobacteria	Rhodobacterales	Rhodobacteraceae	Confluentimicrobium
a241943881b5dc0eeb12dff93f2846d3	0.999999	Bacteria	Proteobacteria	Gammaproteobacteria
db72b35ab790d7a6be4def8199415940	0.996737	Bacteria	Proteobacteria	Gammaproteobacteria	Enterobacterales	Vibrionaceae	Vibrio
b6ee1fb5e4d0ce10de114941a38b0ddb	0.999204	Bacteria	Firmicutes	Bacilli	Lactobacillales	Enterococcaceae	Enterococcus
0aa76fb6d3906e8efdefd1c17e548631	1	Bacteria	Proteobacteria	Alphaproteobacteria	Rhodobacterales	Rhodobacteraceae
6673c78238b05aa0afc2dfd807f00fec	0.712763	Bacteria	Proteobacteria	Alphaproteobacteria	Rhodobacterales	Rhodobacteraceae	Leisingera	Leisingera_daeponensis
1d290fd5500d2befb46a2d2ca959423f	0.999915	Bacteria	Planctomycetota	Pla3_lineage	Pla3_lineage	Pla3_lineage	Pla3_lineage	uncultured_bacterium
1d8aebbd03403749e8b166835e7bc927	0.999927	Bacteria	Proteobacteria	Gammaproteobacteria
96aab8aa96ea1f3f9f075541cacea8a7	0.781361	Bacteria	Proteobacteria	Gammaproteobacteria	UBA10353_marine_group	UBA10353_marine_group	UBA10353_marine_group	uncultured_bacterium
e6465910f6f2de05d65067e7c5224bfc	0.919398	Bacteria	Proteobacteria	Gammaproteobacteria	Burkholderiales	Comamonadaceae	Comamonas	Comamonas_aquatica
f2d768b9e8ae48620a5aa8ac4c9aa3c5	0.937895	Bacteria	Proteobacteria	Alphaproteobacteria	Rhodobacterales	Rhodobacteraceae	Silicimonas	uncultured_Alphaproteobacteria
397b0af002f20554beda0606b58bbd78	0.998164	Bacteria	Proteobacteria	Alphaproteobacteria	Rhodobacterales	Rhodobacteraceae	Paracoccus
c83ae8f49ae509b454b8ea4d651b0e7c	0.999996	Bacteria	Proteobacteria	Gammaproteobacteria	Pseudomonadales	Moraxellaceae	Enhydrobacter
152e369641d55dcfc9fd753cb6fae0a6	0.993219	Bacteria	Bacteroidota	Bacteroidia	Flavobacteriales	Weeksellaceae	Cloacibacterium
7724ebe7421fb45d2c7c15bd27df32fd	0.999918	Bacteria	Bacteroidota	Bacteroidia	Chitinophagales	Chitinophagaceae	Ferruginibacter
31efdb8bf9057303e865b60eda61aba8	0.999928	Bacteria	Bacteroidota	Bacteroidia	Flavobacteriales	NS9_marine_group	NS9_marine_group	uncultured_Flavobacterium
42d4d71be2d0df173ce58fe00c02d6be	0.929742	Bacteria	Bdellovibrionota	Bdellovibrionia	Bacteriovoracales	Bacteriovoracaceae	Peredibacter	uncultured_Peredibacter
9f86d7cf29d3d316ddec3bb1b1efe32f	0.80586	Bacteria	Patescibacteria	Gracilibacteria	Gracilibacteria	Gracilibacteria	Gracilibacteria	uncultured_bacterium
c8d6c33eae29f192514b47a5148f9dad	0.925647	Bacteria	Bacteroidota	Bacteroidia	Chitinophagales	uncultured	uncultured	uncultured_Bacteroidetes
72f319af7c7d508ce4acc50b6609d923	0.977481	Bacteria	Proteobacteria	Alphaproteobacteria	Caulobacterales	Parvularculaceae	Amphiplicatus	uncultured_Alphaproteobacteria
4ec92a9d37b3208caf194c7a2efc0eca	1	Bacteria	Firmicutes	Bacilli	Lactobacillales	Streptococcaceae	Streptococcus
9e2a2128002db18bae472f15f2b3dfed	0.981791	Bacteria	Proteobacteria	Gammaproteobacteria	Gammaproteobacteria_Incertae_Sedis	Unknown_Family	Candidatus_Berkiella	uncultured_gamma
edafb4414799fd1594fead0922f6b03a	0.749104	Bacteria	Patescibacteria	Gracilibacteria	Gracilibacteria	Gracilibacteria	Gracilibacteria	uncultured_bacterium
4aff00716906b8cbacd46c8bd68efcef	0.940942	Bacteria	Proteobacteria	Alphaproteobacteria	Rickettsiales	Rickettsiaceae
51d69a75d8c474d1aa72ea2e14f2a399	0.956023	Bacteria	Proteobacteria	Gammaproteobacteria	Enterobacterales	Vibrionaceae	Vibrio
a21463e7f09e30cd1a22ddb77596a3a7	1	Bacteria	Proteobacteria	Gammaproteobacteria	Pseudomonadales	Moraxellaceae	Acinetobacter
8ae3bde90383c6e18d8ec31258220501	0.997963	Bacteria	Actinobacteriota	Actinobacteria	Corynebacteriales	Corynebacteriaceae	Corynebacterium	Corynebacterium_durum
d20b6355eba10700d4ea372e3a96a5c5	0.99785	Bacteria	Proteobacteria	Alphaproteobacteria	Sphingomonadales	Sphingomonadaceae	Novosphingobium
e1537e5e0ca6ccc0f0cc0e32f7ca925c	0.700059	Bacteria	Proteobacteria	Gammaproteobacteria	Pseudomonadales	Halieaceae	Marimicrobium	uncultured_bacterium
63d363afa047b92ae833c5143a8d4dd5	1	Bacteria	Proteobacteria	Alphaproteobacteria	Rhodobacterales	Rhodobacteraceae
3baff08db67dde9ea2faf42ebd97ae28	0.998187	Bacteria	Bacteroidota	Bacteroidia	Flavobacteriales	Flavobacteriaceae	Spongiivirga	Spongiivirga_citrea
c9e532383151edbdc2f1da524c8aeff5	1	Bacteria	Bacteroidota	Bacteroidia	Chitinophagales	Saprospiraceae	Lewinella
4e76df3d1e2b53c28248cf5fe0ccdc65	0.704784	Bacteria	Proteobacteria	Gammaproteobacteria	Pseudomonadales	Halieaceae	Halioglobus	uncultured_bacterium
4ee7fcc2a4e4ab70bdc0468b075525df	0.992096	Bacteria	Proteobacteria	Gammaproteobacteria	Arenicellales	Arenicellaceae	Arenicella	uncultured_bacterium
c64150090ad94f48b05427fac2487e50	0.975057	Bacteria	Proteobacteria	Alphaproteobacteria	Caulobacterales	Hyphomonadaceae	Robiginitomaculum	uncultured_Alphaproteobacteria
1a0669b2aa321486104c1293b836b802	0.961554	Bacteria	Bacteroidota	Bacteroidia	Bacteroidales	Paludibacteraceae	Paludibacter	uncultured_bacterium
3e1af660cf834c95d32a931bff63629a	0.996126	Bacteria	Bdellovibrionota	Bdellovibrionia	Bdellovibrionales	Bdellovibrionaceae	Bdellovibrio	uncultured_bacterium
e0d2d495d1cc37c7ec3b7c29e6dcc7ed	0.999914	Bacteria	Proteobacteria	Alphaproteobacteria	Micavibrionales	Micavibrionaceae	uncultured	uncultured_bacterium
ae0fa8fa0177a09a96f838e0389c987f	0.999605	Bacteria	Firmicutes	Bacilli	Bacillales	Bacillaceae	Bacillus
d8c328e27f347f04fc98fb93ba5da4c9	0.958359	Bacteria	Proteobacteria	Alphaproteobacteria	Sphingomonadales	Sphingomonadaceae	Sphingomonas
9e791df5a12604c00f600d26548007d4	0.999996	Bacteria	Proteobacteria	Gammaproteobacteria	Thiotrichales	Thiotrichaceae	Thiothrix
9e8f6c3ff1774a2a4124c7c9d549103d	0.999899	Bacteria	Firmicutes	Bacilli	Staphylococcales	Staphylococcaceae	Staphylococcus
927c8fba26baa356e7f2dbcf4e24ec4e	0.999957	Bacteria	Bacteroidota	Bacteroidia	Flavobacteriales	Flavobacteriaceae	Maritimimonas	uncultured_marine
50c762b295174c667ca4aa1a6e1d1b9e	0.949047	Bacteria	Desulfobacterota	uncultured	uncultured	uncultured	uncultured	uncultured_bacterium
7a66ff50e1436b31d036e4345c9be1a4	1	Bacteria	Proteobacteria	Gammaproteobacteria	Pseudomonadales	Moraxellaceae	Acinetobacter
dcbdf5fb83cba103562e6c0a0b5c8c31	0.993995	Bacteria	Bacteroidota	Bacteroidia	Bacteroidales	Prevotellaceae	Prevotella_7	Prevotella_melaninogenica
6d1d0018a7ec3a6eb636b8ddd8539ea0	0.99553	Bacteria	Bacteroidota	Bacteroidia	Flavobacteriales	Flavobacteriaceae	uncultured	bacterium_SS9.17
5180a5ead74a6203a90798bced3ee12e	0.973448	Bacteria	Proteobacteria	Alphaproteobacteria	Rhodobacterales	Rhodobacteraceae	Ruegeria
c32a1030c9a0cd73c7220ade76e68040	1	Bacteria	Cyanobacteria	Cyanobacteriia	Chloroplast	Chloroplast	Chloroplast
e5c2ffc29207f85797afcd046b66ad83	1	Bacteria	Bdellovibrionota	Bdellovibrionia	Bdellovibrionales	Bdellovibrionaceae	Bdellovibrio	uncultured_marine
7027348689f6ba594ba20afbe0dbac51	1	Bacteria	Proteobacteria	Gammaproteobacteria
05cfb5728c59908b61acf8286a4ca16b	0.988549	Bacteria	Bacteroidota	Bacteroidia	Sphingobacteriales	NS11-12_marine_group	NS11-12_marine_group	uncultured_marine
a3c3f608517a3051f75915b89d3dc222	0.835717	Bacteria	Acidobacteriota	Blastocatellia	Blastocatellales	Blastocatellaceae	Blastocatella	uncultured_Acidobacteriaceae
65b081b09ee8016e483b5d5136179f96	0.91069	Bacteria	Proteobacteria	Gammaproteobacteria	Arenicellales	Arenicellaceae	Perspicuibacter	uncultured_bacterium
2d222984885fe7b3c045770b0371a8af	0.99987	Bacteria	Bdellovibrionota	Bdellovibrionia	Bdellovibrionales	Bdellovibrionaceae	Bdellovibrio	uncultured_marine
8506399994a8bd611ef0949e6132dfb0	1	Bacteria	Bacteroidota	Bacteroidia	Flavobacteriales	Weeksellaceae
fb016c9be644a3b580cc55c9eb1bca42	0.999978	Bacteria	Actinobacteriota	Actinobacteria	Actinomycetales	Actinomycetaceae	Actinomyces	Actinomyces_graevenitzii
ee2850d2f4a726297ef8288214ee521b	0.73119	Bacteria	Proteobacteria	Gammaproteobacteria	Enterobacterales	Vibrionaceae	Enterovibrio	Enterovibrio_sp.
90d7a37c16c7f3596049e93c813d0fe7	0.988443	Bacteria	Acidobacteriota	Blastocatellia	Blastocatellales	Blastocatellaceae	Blastocatella	uncultured_bacterium
d50d7f0b0f65fbad7be69aebe6ab9f3d	0.955035	Bacteria	Patescibacteria	Saccharimonadia	Saccharimonadales	Saccharimonadales	Saccharimonadales	uncultured_organism
590fcc4f50d55b9e163867c358766af7	0.935377	Bacteria	Proteobacteria	Alphaproteobacteria	Micavibrionales	Micavibrionaceae	uncultured	uncultured_bacterium
be98a16bbfa9862b68db3599a288a189	0.826184	Bacteria	Proteobacteria	Alphaproteobacteria	Rickettsiales	SM2D12	SM2D12	uncultured_organism
14c6554d330b4348df93a6da55f1503f	0.999819	Bacteria	Proteobacteria	Gammaproteobacteria	Enterobacterales	Vibrionaceae	Enterovibrio
ad65ebef0e2b1ee5360b154263adc9c1	0.999996	Bacteria	Proteobacteria	Alphaproteobacteria	Rickettsiales	AB1	AB1	uncultured_Alphaproteobacteria
ec64f0ca2699be9f9e3a98903403bd74	0.999402	Bacteria	Patescibacteria	Saccharimonadia	Saccharimonadales	Saccharimonadaceae	TM7a	uncultured_bacterium
544b73b51eb8d4cead170c1671949011	0.999878	Bacteria	Desulfobacterota	Desulfuromonadia	Bradymonadales	Bradymonadales	Bradymonadales	uncultured_bacterium
eb51e3913b319b2fa71a4d7af4bfce90	0.920879	Bacteria	Desulfobacterota	Desulfuromonadia	Bradymonadales	Bradymonadales	Bradymonadales	uncultured_delta
4d0d231e23ee109b27fcab285594ef7a	0.814521	Bacteria	Planctomycetota	Phycisphaerae	Phycisphaerales	Phycisphaeraceae	SM1A02	uncultured_bacterium
7a2b4635d4655f04067cd5c42fae3f4e	0.895141	Bacteria	Proteobacteria	Gammaproteobacteria	SZB50	SZB50	SZB50	uncultured_bacterium
3f753e1cc8da566541646199d148f0af	0.794974	Bacteria	Bacteroidota	Bacteroidia	Chitinophagales	Saprospiraceae	uncultured	uncultured_bacterium
3af63822186c71a53b4c8fb26d53d899	0.992139	Bacteria	Proteobacteria	Alphaproteobacteria	Rhodobacterales	Rhodobacteraceae	Paracoccus
7ac050c46a518ae263eaa40605f8f510	1	Bacteria	Proteobacteria	Alphaproteobacteria	Rhodobacterales	Rhodobacteraceae
580680976f23ca4746fabeb3a7204385	0.998905	Bacteria	Bacteroidota	Bacteroidia	Flavobacteriales	Flavobacteriaceae	Ulvibacter	Aureitalea_sp.
936171cdedd582ea78717baa370be615	1	Bacteria	Proteobacteria	Alphaproteobacteria	Micavibrionales
dd95d7df5b8b5967a821545a2ca271c8	0.974841	Bacteria	Planctomycetota	OM190	OM190	OM190	OM190	uncultured_bacterium
6d5bd598bda8f7e635ce2a79b9c20451	1	Bacteria	Proteobacteria	Alphaproteobacteria	Rhodobacterales	Rhodobacteraceae
4d96c257575d6d7d7d1f5f3aa73eb3ad	0.999956	Bacteria	Proteobacteria	Gammaproteobacteria	Enterobacterales	Psychromonadaceae	Motilimonas	uncultured_bacterium
455c5910aa8f85775a0a3ba5e676c293	1	Bacteria	Cyanobacteria	Cyanobacteriia	Chloroplast	Chloroplast	Chloroplast
ab8e6b9b947e84870fa7e4cce03b39ae	0.999517	Bacteria	Myxococcota	Polyangia	Polyangiales	Sandaracinaceae	uncultured	uncultured_delta
bdc0e04442b5f90dcde543ea9347f9a2	0.999867	Bacteria	Dependentiae	Babeliae	Babeliales	Babeliales	Babeliales	uncultured_bacterium
c717a01e008fbde16f49932157935b07	1	Bacteria	Verrucomicrobiota	Verrucomicrobiae	Opitutales	Opitutaceae	IMCC26134
30e510a4d9d16234f45a8bf49000e56d	0.725363	Bacteria	Firmicutes	Clostridia	Peptostreptococcales-Tissierellales	Thermotaleaceae	Geosporobacter	Geosporobacter_ferrireducens
6e1f1f9b845f1b097f773d863282ccdd	0.99614	Bacteria	Bacteroidota	Bacteroidia	Flavobacteriales	Flavobacteriaceae	Pseudofulvibacter	uncultured_bacterium
1f35e99fe4e4f261c8031ecc7ef9d6ea	0.998036	Bacteria	Bdellovibrionota	Oligoflexia	Oligoflexales	Oligoflexaceae	uncultured	uncultured_bacterium
4b6b9532363630890e73d7c34417fa78	0.775434	Bacteria	Bacteroidota	Bacteroidia	Sphingobacteriales	env.OPS_17	env.OPS_17	uncultured_bacterium
d9ecdfc21f3c60b03f8890d718e9bd19	0.945149	Bacteria	Actinobacteriota	Actinobacteria	Micrococcales
faba8ed2616bca12477d3f8551e0dbee	0.999751	Bacteria	Proteobacteria	Alphaproteobacteria	Rhodospirillales	Terasakiellaceae	uncultured	alpha_proteobacterium
680c6f024465080cfe45472d62a7fa0c	0.80527	Bacteria	Proteobacteria	Alphaproteobacteria	Rhodobacterales	Rhodobacteraceae	Albirhodobacter	uncultured_Rhodobacter
0cbad666eab85a5b80d0c18993f75d94	0.999327	Bacteria	Actinobacteriota	Actinobacteria	Corynebacteriales	Corynebacteriaceae	Corynebacterium
3acd968dbaf89388feaa640603295e4c	1	Bacteria	Cyanobacteria	Cyanobacteriia	Chloroplast	Chloroplast	Chloroplast
7b0a75c4e4aed8a966ed7671f6437cb3	0.999524	Bacteria	Actinobacteriota	Actinobacteria	Corynebacteriales	Corynebacteriaceae	Corynebacterium	Corynebacterium_massiliense
a00623f17493b687366cc280842a0afc	0.845254	Bacteria	Patescibacteria	Gracilibacteria	Gracilibacteria	Gracilibacteria	Gracilibacteria	uncultured_bacterium
c3ed58ce547b2428430fc3af42b537c1	1	Bacteria	Firmicutes	Bacilli	Lactobacillales	Streptococcaceae	Streptococcus
f77f9622f4add9bc3464cbf29c0ec11b	0.991627	Bacteria	Proteobacteria	Alphaproteobacteria	Paracaedibacterales	Paracaedibacteraceae	uncultured	uncultured_bacterium
3f39b237975b52b5a8e83d6166c48658	0.985559	Bacteria	Proteobacteria	Alphaproteobacteria	Paracaedibacterales	Paracaedibacteraceae	uncultured	uncultured_bacterium
74a2fb440cef7bb83a91eddc423de2d5	0.879365	Bacteria	Bacteroidota	Bacteroidia	Chitinophagales	Saprospiraceae	Portibacter	Portibacter_lacus
90754f4203b942e948daef3076e35525	0.999938	Bacteria	Bacteroidota	Bacteroidia	Bacteroidales	Prevotellaceae	Prevotella	Prevotella_salivae
6594adf39b169476dc8087a17dd092d0	0.811063	Bacteria	Proteobacteria	Alphaproteobacteria	Rhizobiales	Xanthobacteraceae	Rhodopseudomonas	uncultured_bacterium
778cf0fef39b6892e38310cc77f1210a	0.833754	Bacteria	Proteobacteria	Gammaproteobacteria	uncultured	uncultured	uncultured	uncultured_bacterium
a700e90be24bd30526be6ae999604187	0.863103	Bacteria	Verrucomicrobiota	Chlamydiae	Chlamydiales	Chlamydiaceae
c6f7d640484e0a67089018720fb245a4	0.988086	Bacteria	Proteobacteria	Gammaproteobacteria	Enterobacterales	Vibrionaceae	Vibrio
983221711f529bb7d73fcffec66c0293	0.975458	Bacteria	Firmicutes	Bacilli	Lactobacillales	Lactobacillaceae	Ligilactobacillus	Lactobacillus_salivarius
ee9f07067e4cfb94f50605f9922efdda	1	Bacteria	Proteobacteria	Alphaproteobacteria	Rhodobacterales	Rhodobacteraceae
d3b4d8ead4067e68ea2622166d350d8d	0.987863	Bacteria	Proteobacteria	Alphaproteobacteria	Rhodobacterales	Rhodobacteraceae	Paracoccus
1ac39b55af99141ea131ed3526269abe	0.735585	Bacteria	Proteobacteria	Gammaproteobacteria	Enterobacterales	Colwelliaceae	Thalassotalea	uncultured_bacterium
a17e6fc63937acd2892cebdf81da48dc	0.770862	Bacteria	Proteobacteria	Alphaproteobacteria	Parvibaculales	uncultured	uncultured	uncultured_marine
f670dfe802372870e0aaf70d1ba860ce	0.878547	Bacteria	Actinobacteriota	Actinobacteria	Corynebacteriales	Corynebacteriaceae	Lawsonella	uncultured_bacterium
40c70cbfed64b4032ead38243a6e3b87	0.902276	Bacteria	Bacteroidota	Bacteroidia	Chitinophagales	Saprospiraceae	Lewinella	uncultured_bacterium
f7bba363361f2f6b1e58e0d9a21c2718	1	Bacteria	Proteobacteria	Alphaproteobacteria	Rhodobacterales	Rhodobacteraceae
26b196f89c2313567f0a1ad4f4bfd167	0.999782	Bacteria	Bacteroidota	Bacteroidia	Chitinophagales	uncultured	uncultured	uncultured_Bacteroidetes/Chlorobi
38307f1c6d21c8e90c79cec9eab159ed	0.781577	Bacteria	Proteobacteria	Alphaproteobacteria	Sphingomonadales	Sphingomonadaceae	Erythrobacter	alpha_proteobacterium
475885658cf487bfce4a445d08bcd7ea	0.999783	Bacteria	Proteobacteria	Gammaproteobacteria	Francisellales	Francisellaceae	uncultured	uncultured_bacterium
37fb0ff1c2ea723f1fa161922ed40bcc	0.960657	Bacteria	Firmicutes	Bacilli	Bacillales	Bacillaceae	Bacillus	Bacillus_circulans
00eb891b2999726fa62e4ef2c37a68f4	0.794854	Bacteria	Proteobacteria	Alphaproteobacteria	Kordiimonadales	Kordiimonadaceae	Kordiimonas	Kordiimonas_sp.
21e73dbac5394531a84fb407d821baa6	0.998114	Bacteria	Proteobacteria	Alphaproteobacteria	Micavibrionales	uncultured	uncultured	uncultured_bacterium
89f322028a5eb210ca4a5c68f299067f	0.999983	Bacteria	Proteobacteria	Alphaproteobacteria
cd85fce893cef6c306c55cb634e093be	1	Bacteria	Proteobacteria	Gammaproteobacteria	Pseudomonadales	Moraxellaceae	Moraxella
df7ea2048e9609b874431c2b7b3f19d1	0.912853	Bacteria	Bdellovibrionota	Bdellovibrionia	Bdellovibrionales	Bdellovibrionaceae	OM27_clade	uncultured_bacterium
fa93beb086b43a5768661e55b177c59f	0.955079	Bacteria	Patescibacteria	Gracilibacteria	JGI_0000069-P22	JGI_0000069-P22	JGI_0000069-P22	uncultured_bacterium
e75bcff10b81f67ef56f04340e723938	0.999999	Bacteria	Proteobacteria	Alphaproteobacteria	Micavibrionales	uncultured	uncultured	uncultured_Rhizobiales
2f802d34026c4e58ffa397b7a24e534e	0.986197	Bacteria	Proteobacteria	Alphaproteobacteria	Rhodobacterales	Rhodobacteraceae	Paracoccus
02b6f59be9dd2576c79afbf62cfeeff0	0.886753	Bacteria	Proteobacteria	Gammaproteobacteria	Arenicellales	Arenicellaceae	HTCC5015	uncultured_gamma
c7b5dbd89e192386ced23a851a20dc44	0.999841	Bacteria	Bacteroidota	Bacteroidia	Cytophagales	Cyclobacteriaceae	Reichenbachiella
35c5c299de092a534b897bb060602cc2	1	Bacteria	Proteobacteria	Alphaproteobacteria	Rhizobiales	Xanthobacteraceae
afc2fa1d58284711bd9f40a4aece354d	0.995712	Bacteria	Proteobacteria	Gammaproteobacteria	Enterobacterales	Colwelliaceae	Colwellia
d151c46e1555b36633e598122cb0f43f	0.806729	Bacteria	Calditrichota	Calditrichia	Calditrichales	Calditrichaceae	Calorithrix	unidentified_bacterium
00f882cbac04a1bce01caf33f9dd6342	1	Bacteria	Bacteroidota	Bacteroidia	Chitinophagales	Chitinophagaceae	Taibaiella	uncultured_Bacteroidetes
1330e9a640d89fffb2c4755471eff07c	0.996552	Bacteria	Proteobacteria	Gammaproteobacteria	Pseudomonadales	Spongiibacteraceae	Zhongshania	uncultured_bacterium
2688fb8f92cb7350161bbebae11e0648	0.706805	Bacteria	Bacteroidota	Bacteroidia	Sphingobacteriales	NS11-12_marine_group	NS11-12_marine_group	uncultured_marine
b73f7e8ec686c4c85a762796fa3265a2	0.998078	Bacteria	Proteobacteria	Gammaproteobacteria	Enterobacterales	Vibrionaceae	Vibrio
93f292c32c0b6663267f6cf313e21365	0.999536	Bacteria	Proteobacteria	Gammaproteobacteria	Ga0077536	Ga0077536	Ga0077536	uncultured_gamma
88009aa9c40295aa782f63ce6c429315	0.999984	Bacteria	Verrucomicrobiota	Verrucomicrobiae	Opitutales	Puniceicoccaceae	Cerasicoccus	uncultured_bacterium
2265cd8eec7a07d99076b567e19e192c	0.97133	Bacteria	Bacteroidota	Bacteroidia	Chitinophagales	Saprospiraceae	Lewinella	uncultured_bacterium
d9837c3cf674c2804c1306c5878aba10	0.953664	Bacteria	Bacteroidota	Bacteroidia	Chitinophagales	Saprospiraceae	Lewinella	uncultured_Bacteroidetes
87aa58166600277bce0e276e40a14fff	0.997037	Bacteria	Acidobacteriota	Blastocatellia	Blastocatellales	Blastocatellaceae	Blastocatella
9a3e308bedfd1b78872ad07b13d270ae	0.999978	Bacteria	Proteobacteria	Gammaproteobacteria	Pseudomonadales	Porticoccaceae	Porticoccus
fcd6aeb48ede6c8c7dba867ee2b861d6	0.999778	Bacteria	Proteobacteria	Gammaproteobacteria	Enterobacterales	Kangiellaceae	Aliikangiella	uncultured_bacterium
d01ccbf0094e44031892da9fe4838416	0.998234	Bacteria	Proteobacteria	Gammaproteobacteria	Enterobacterales	Vibrionaceae
c0541db07a4766189ef55c7b149f14ae	0.994032	Bacteria	Planctomycetota	Phycisphaerae	Phycisphaerales	Phycisphaeraceae	SM1A02	uncultured_Algisphaera
1a8921e0631b1b52e7f6151456830546	0.883459	Bacteria	Actinobacteriota	Actinobacteria	Micrococcales	Microbacteriaceae	Microbacteriaceae	uncultured_bacterium
7aed53b31399b8e99535d79113b49271	0.866882	Bacteria	Proteobacteria	Alphaproteobacteria	Micavibrionales	uncultured	uncultured	uncultured_Rhizobiales
9eb5095697ac598619daa7bda61c2dcb	0.961459	Bacteria	Bdellovibrionota	Oligoflexia	Oligoflexales	Oligoflexaceae	uncultured	uncultured_bacterium
65674ed8968909311547cc4db48ef3df	0.844814	Bacteria	NB1-j	NB1-j	NB1-j	NB1-j	NB1-j	uncultured_organism
016941fc7cb61e4f9152202157431e0b	0.917542	Bacteria	Bdellovibrionota	Bdellovibrionia	Bacteriovoracales	Bacteriovoracaceae	Peredibacter	uncultured_Peredibacter
ad78419adcf86a8bbe80efdeffc3fcc2	0.961952	Bacteria	Proteobacteria	Alphaproteobacteria	Rhodobacterales	Rhodobacteraceae	Yoonia-Loktanella
242947eba029f512432858eb5055a96a	0.9977	Bacteria	Planctomycetota	OM190	OM190	OM190	OM190	uncultured_marine
69a7b8c0344051b4ee166bdb8b3c5e41	0.921695	Bacteria	Proteobacteria	Alphaproteobacteria
ac0218e1b4902ee942b7c0d76ac376f4	0.990182	Bacteria	Bdellovibrionota	Bdellovibrionia	Bacteriovoracales	Bacteriovoracaceae	Peredibacter	uncultured_bacterium
7c26d57e7a02a37a553d779888d1f528	0.997414	Bacteria	Firmicutes	Bacilli	Bacillales	Bacillaceae	Anaerobacillus
bd22bb47784739e369be1fa6535de7b6	0.999985	Bacteria	Actinobacteriota	Actinobacteria	Propionibacteriales	Nocardioidaceae	Nocardioides
b5d49db9d9ccb60a34050267bfcc36fe	0.804105	Bacteria	Firmicutes	Bacilli	Lactobacillales	Carnobacteriaceae	Granulicatella
c5b9da8c9c62937c1fe84ee8b023ddf9	0.782496	Bacteria	Proteobacteria	Alphaproteobacteria	Rhizobiales	Xanthobacteraceae	Rhodopseudomonas	uncultured_bacterium
924713940268f67739e0abfe2f9309e0	0.981728	Bacteria	Actinobacteriota	Actinobacteria	Corynebacteriales	Corynebacteriaceae	Corynebacterium
32b25a9ace77fd07c41fd507acabfd31	0.999987	Bacteria	Proteobacteria	Gammaproteobacteria	Pseudomonadales	Spongiibacteraceae	BD1-7_clade
c08af5cf64fead44c6801f6afb0e4993	0.807719	Bacteria	Chloroflexi	Chloroflexia	Thermomicrobiales	JG30-KF-CM45	JG30-KF-CM45	uncultured_bacterium
6fad4f8bbcd2f4eb26b301db161f4cc9	0.807193	Bacteria	Bacteroidota	Bacteroidia	Chitinophagales	uncultured	uncultured	uncultured_Bacteroidetes
379c02e25a8a274101fcd516d5ae8bfc	0.97805	Bacteria	Proteobacteria	Gammaproteobacteria	Pseudomonadales	Saccharospirillaceae	Oleispira	uncultured_bacterium
0df1a5f4cf5bf20b4a55e4812d7a6567	0.999999	Bacteria	Bacteroidota	Bacteroidia	Flavobacteriales	Flavobacteriaceae	Dokdonia
1034ce7814ed4bb5c4506bc6b75eaa3f	0.907327	Bacteria	Actinobacteriota	Actinobacteria	Micrococcales	Micrococcaceae	Rothia	Rothia_sp.
206d6c87a0b77dc5f2b7e5691b0e3233	1	Bacteria	Proteobacteria	Alphaproteobacteria	Rhodobacterales	Rhodobacteraceae
435f5b93f4271931d7e69621ddd090e1	1	Bacteria	Actinobacteriota	Actinobacteria	Corynebacteriales	Corynebacteriaceae	Corynebacterium
4672f3668b64c1214e8460deb6a88286	1	Bacteria	Firmicutes	Clostridia	Clostridia_UCG-014	Clostridia_UCG-014	Clostridia_UCG-014	Clostridiales_bacterium
f59f0c657678851c8c3fa45f14d35eb3	0.923505	Bacteria	Proteobacteria	Alphaproteobacteria	Micavibrionales	Micavibrionaceae	uncultured	uncultured_organism
5cc2b4772c1bb5b2c9f110760873ec24	0.76719	Bacteria	Proteobacteria	Alphaproteobacteria	Rhodobacterales	Rhodobacteraceae	Roseovarius
b5084e8282d85f1ce58bfa12f5189f21	0.998916	Bacteria	Proteobacteria	Gammaproteobacteria	Steroidobacterales	Woeseiaceae	Woeseia
26185a6cb69664aa023bc539b6f8ab4b	0.99999	Bacteria	Proteobacteria	Gammaproteobacteria	Enterobacterales	Pseudoalteromonadaceae	Pseudoalteromonas
d62ea37e529aebc2c69aae2a485e0958	0.811481	Bacteria	Bacteroidota	Bacteroidia	Flavobacteriales	Schleiferiaceae	Schleiferia
fb67ead43dea046b1d7b3429db634ab6	0.737345	Bacteria	Bacteroidota	Bacteroidia	Flavobacteriales	Crocinitomicaceae	Crocinitomix	uncultured_Crocinitomix
003efb4a140b936340c66ad1300872da	1	Bacteria	Proteobacteria	Gammaproteobacteria	Pseudomonadales	Spongiibacteraceae	Zhongshania	uncultured_bacterium
55faa7b6167fe154bc010eb539221513	0.984956	Bacteria	Proteobacteria	Gammaproteobacteria	Pseudomonadales	Spongiibacteraceae	BD1-7_clade
0fec9f780d017b7f9bcc4ea7178b7133	0.965017	Bacteria	Firmicutes	Clostridia	Lachnospirales	Defluviitaleaceae	Defluviitalea	Lachnospiraceae_bacterium
839d4de779f452a6257f6bd5730cb31a	0.995144	Bacteria	Actinobacteriota	Actinobacteria	Micrococcales	Microbacteriaceae	Pseudoclavibacter	uncultured_Microbacteriaceae
7eac592087ad8e394669b35255ec6118	0.999691	Bacteria	Bacteroidota	Bacteroidia	Chitinophagales
25cbcdcd4736ecc8f40f6f3ae8b1629e	0.993127	Bacteria	Proteobacteria	Gammaproteobacteria	Xanthomonadales	Xanthomonadaceae	Xanthomonas
5479ca07a74764809149b48c8c28874e	0.985736	Bacteria	Firmicutes	Negativicutes	Veillonellales-Selenomonadales	Veillonellaceae	Veillonella	uncultured_methanogenic
acec00609cdafceda21a73399555edf7	0.891851	Bacteria	Bacteroidota	Bacteroidia	Flavobacteriales	Crocinitomicaceae	Crocinitomix	uncultured_bacterium
5e786183073ec2deffddc3d0621b6d2e	0.974751	Bacteria	Firmicutes	Bacilli	Mycoplasmatales	Mycoplasmataceae	Mycoplasma
6af33ed7cf3fb46bf43a1c1c201112cf	0.845489	Bacteria	Proteobacteria	Alphaproteobacteria	Rickettsiales	SM2D12	SM2D12	uncultured_bacterium
dabcf4205a3ff60c18b415fb136edff2	1	Bacteria	Proteobacteria	Gammaproteobacteria	Pseudomonadales	Moraxellaceae	Acinetobacter
c5b89639315b17bacbae8b19ceacc772	0.956337	Bacteria	Bdellovibrionota	Bdellovibrionia	Bdellovibrionales	Bdellovibrionaceae	OM27_clade	uncultured_delta
ebee04121c0927dc882b75627a213915	0.998362	Bacteria	Bacteroidota	Bacteroidia	Flavobacteriales	Crocinitomicaceae	Crocinitomix	uncultured_Crocinitomix
b6ef51209f63289478741485b5eb750b	0.968816	Bacteria	Bacteroidota	Bacteroidia	Flavobacteriales	Cryomorphaceae
b101356556af0c06fab97c7ff3575340	0.993501	Bacteria	Actinobacteriota	Actinobacteria	Micrococcales	Sanguibacteraceae	Sanguibacter-Flavimobilis
fd74bcac666f85a2660fe109b9ae60eb	0.980414	Bacteria	Actinobacteriota	Actinobacteria	Corynebacteriales	Corynebacteriaceae	Corynebacterium
8de82be86d62cc19f0e4ce1c4ed08b01	0.926563	Bacteria	Cyanobacteria	Cyanobacteriia	Chloroplast	Chloroplast	Chloroplast	uncultured_Chlorophyta
4e9907ef0f0cd460ba7f12c065930f16	1	Bacteria	Cyanobacteria	Cyanobacteriia	Chloroplast	Chloroplast	Chloroplast
077b18fe6835da7746e100a103c2249f	0.998557	Bacteria	Bacteroidota	Bacteroidia	Chitinophagales	Chitinophagaceae	Edaphobaculum
1fc68cf64ffe7ed5ebc47dc9cb490b6b	1	Bacteria	Proteobacteria	Alphaproteobacteria	Rhodobacterales	Rhodobacteraceae
0b1f5a4eedec2192becfdcb439c90dcd	0.98945	Bacteria	Proteobacteria	Alphaproteobacteria	Rhizobiales	Methyloligellaceae	uncultured	uncultured_Rhizobiales
993458da2976e945add512499eff25c9	1	Bacteria	Actinobacteriota	Actinobacteria	Corynebacteriales	Mycobacteriaceae	Mycobacterium
1bc5eead6e0f85b167894fb1895524e6	0.823876	Bacteria	Proteobacteria	Alphaproteobacteria	Micavibrionales	uncultured	uncultured	uncultured_Rhizobiales
5d9c01835b52d223bf4925c1bf0a8dc3	0.856648	Bacteria	Proteobacteria	Alphaproteobacteria	Rhodobacterales	Rhodobacteraceae	Marivita	uncultured_bacterium
666bfe0a3047e802a304e1840698413e	0.999039	Bacteria	Actinobacteriota	Actinobacteria	Propionibacteriales	Propionibacteriaceae	Cutibacterium	Cutibacterium_granulosum
31bcd76973940032ddd73394c928589a	1	Bacteria	Proteobacteria	Gammaproteobacteria	Enterobacterales	Alteromonadaceae
fc42584b4382c6238f4ba3f556cbf5f6	0.909979	Bacteria	Proteobacteria	Alphaproteobacteria	Micavibrionales	Micavibrionaceae	uncultured	uncultured_bacterium
b47c51d42fb6ceb78b8a4aa45579455a	0.985972	Bacteria	Planctomycetota	Phycisphaerae	Phycisphaerales	Phycisphaeraceae	SM1A02	marine_metagenome
fd72a615298e82eaa53e9770b7d4f3e7	1	Bacteria	Proteobacteria	Alphaproteobacteria	Rhodobacterales	Rhodobacteraceae
f7ad1b787dcae8c81b4e677fa39b0180	1	Bacteria	Proteobacteria	Alphaproteobacteria	Rhodobacterales	Rhodobacteraceae
aff87b541e7c548b11cf59737663df58	0.763815	Bacteria	Bdellovibrionota	Bdellovibrionia	Bacteriovoracales	Bacteriovoracaceae	Peredibacter	uncultured_Peredibacter
4f2b6d267b063dca739638e70f3ab1e9	0.985229	Bacteria	Myxococcota	Polyangia	Blfdi19	Blfdi19	Blfdi19	uncultured_bacterium
39ba0292df65125ea1226656c8faf151	0.863574	Bacteria	Verrucomicrobiota	Verrucomicrobiae	Verrucomicrobiales	DEV007	DEV007	uncultured_Verrucomicrobia
c367e9956de0403c1407de98c38b42e1	0.989378	Bacteria	Bacteroidota	Bacteroidia	Flavobacteriales	Cryomorphaceae	Vicingus	uncultured_bacterium
dddeae0965442445a089274cd1b21720	0.980019	Bacteria	Proteobacteria	Alphaproteobacteria	Sphingomonadales	Sphingomonadaceae	Parasphingopyxis	uncultured_bacterium
7d26a663c69d5f6d4fce061b34c9cc97	0.749383	Bacteria	Proteobacteria	Alphaproteobacteria	Caulobacterales	Hyphomonadaceae	Hirschia	metagenome
dbdee6a8436fb4e343be005e35ff1c48	1	Bacteria	Proteobacteria	Alphaproteobacteria	Kiloniellales	Kiloniellaceae	Kiloniella
5110b24dd41ef776df55eaff52e373a4	0.832851	Bacteria	Proteobacteria	Alphaproteobacteria	Sphingomonadales	Sphingomonadaceae	Erythrobacter
b6065ed881c4d0c18c7c8b2c7f97b0c7	1	Bacteria	Patescibacteria	Gracilibacteria	JGI_0000069-P22	JGI_0000069-P22	JGI_0000069-P22
a9e0b4a15f1ca4aebb5df91c1a8563a0	0.998911	Bacteria	Proteobacteria	Gammaproteobacteria	Enterobacterales	Kangiellaceae	Aliikangiella	uncultured_bacterium
2c7d771e68c41bd4c1b0d3bfe429389f	0.970443	Bacteria	Proteobacteria	Alphaproteobacteria	Caulobacterales	Hyphomonadaceae	uncultured	uncultured_organism
b9489f65928d78491bcdb735662453c2	0.999997	Bacteria	Planctomycetota	OM190	OM190	OM190	OM190
83978200f389ec0d5fa8691e8635a576	0.862697	Bacteria	Cyanobacteria	Vampirivibrionia	Vampirovibrionales	Vampirovibrionales	Vampirovibrionales	uncultured_bacterium
b2ecedd10d64825fa2dce99216775373	0.998149	Bacteria	Bacteroidota	Bacteroidia	Flavobacteriales	Flavobacteriaceae	Spongiivirga	Spongiivirga_citrea
f6bd24fc325fe0aa3e24d41159e34830	0.783355	Bacteria	Proteobacteria	Alphaproteobacteria	Rhodobacterales	Rhodobacteraceae	Leisingera
c1f24f988ee87b7b21097275c7f00458	0.706898	Bacteria	Firmicutes	Bacilli	Lactobacillales	Lactobacillaceae	Pediococcus	Pediococcus_acidilactici
8d7b895333f4d2e47bdb40ceb98a5928	0.961607	Bacteria	Proteobacteria	Alphaproteobacteria	Holosporales	Holosporaceae	Holospora
b9c28555d22a406a4ff1637270d98a38	1	Bacteria	Nitrospirota	Nitrospiria	Nitrospirales	Nitrospiraceae	Nitrospira
15e924752714b73d9a9feba28d46c05f	0.98302	Bacteria	Proteobacteria	Alphaproteobacteria	Rhizobiales	Rhizobiaceae	Hoeflea
e169eb0f6cd1a2217e08a3100f819b09	0.99755	Bacteria	Proteobacteria	Alphaproteobacteria	Sphingomonadales	Sphingomonadaceae	Sphingorhabdus
f20658822982b78c20cd9314cc4ad585	0.749905	Bacteria	Proteobacteria	Alphaproteobacteria	Rhodobacterales	Rhodobacteraceae	Pseudophaeobacter	Pseudophaeobacter_arcticus
2acbd11584ecc76a365819aa111276ed	0.860422	Bacteria	Proteobacteria	Alphaproteobacteria	Sphingomonadales	Sphingomonadaceae	Sphingorhabdus	Sphingorhabdus_sp.
fb019a83832861ece3933182492a1459	0.978015	Bacteria	Proteobacteria	Gammaproteobacteria	Pseudomonadales	Spongiibacteraceae	Zhongshania	gamma_proteobacterium
d5cfe96be104dc4c1f394f46775fc3be	0.789254	Bacteria	Proteobacteria	Gammaproteobacteria	Coxiellales	Coxiellaceae	Coxiella	uncultured_bacterium
a2fa6d807a1a158b48beeb51bc86397d	0.899735	Bacteria	Patescibacteria	ABY1	Candidatus_Magasanikbacteria	Candidatus_Magasanikbacteria	Candidatus_Magasanikbacteria	uncultured_organism
fdac8a82897839d76250e80a79aeeba5	0.999995	Bacteria	Proteobacteria	Alphaproteobacteria	Micavibrionales	uncultured	uncultured	uncultured_Rhizobiales
08e4ebb054485f46f11e719da2d152e2	0.99998	Bacteria	Firmicutes	Bacilli	Entomoplasmatales	Entomoplasmatales_Incertae_Sedis	Candidatus_Hepatoplasma
0a935718d99747fa9df4a16b4aff174e	0.978125	Bacteria	Patescibacteria	Gracilibacteria	Gracilibacteria	Gracilibacteria	Gracilibacteria	marine_metagenome
18d27a4d5eadd710290868909355bdce	0.98428	Bacteria	Proteobacteria	Gammaproteobacteria	Pseudomonadales	Saccharospirillaceae	Oceaniserpentilla	Oceaniserpentilla_haliotis
7df984ecea3e6fb7254c3b8db5be7f23	0.955693	Bacteria	Proteobacteria	Alphaproteobacteria	Micavibrionales	Micavibrionaceae	uncultured	uncultured_bacterium
4ba49ef8a805cbf19e3639678d98b830	1	Bacteria	Proteobacteria	Gammaproteobacteria	Pseudomonadales	Marinomonadaceae	Marinomonas
df99a2a591ef9a37a097cf9869d144f9	0.894014	Bacteria	Proteobacteria	Gammaproteobacteria	Pseudomonadales	Saccharospirillaceae	Oleispira	uncultured_bacterium
01f43abb08415e4f35db7b184592b69b	0.957303	Bacteria	Patescibacteria	Gracilibacteria	Gracilibacteria	Gracilibacteria	Gracilibacteria	uncultured_bacterium
81db1f77fb582b81a85019720611f498	1	Bacteria	Proteobacteria	Gammaproteobacteria
71615571fe08a83b79b932563a7113d4	0.999705	Bacteria	Actinobacteriota	Acidimicrobiia	Microtrichales	Microtrichaceae	Sva0996_marine_group
6876f70bc2b1cdde2cdd4e8f2f598f5e	1	Bacteria	Proteobacteria	Alphaproteobacteria	Rhodobacterales	Rhodobacteraceae
21ed9cd3b5c4d24593dab4628d225a44	1	Bacteria	Actinobacteriota	Actinobacteria	Actinomycetales	Actinomycetaceae	Actinomyces
bad34c7953a0f08eefcd0557208c1895	0.977232	Bacteria	Proteobacteria	Alphaproteobacteria	Caulobacterales	Hyphomonadaceae	Hellea	uncultured_Alphaproteobacteria
294651b093157f4e833d1487c30c8f9b	0.953389	Bacteria	Proteobacteria	Gammaproteobacteria	Pseudomonadales	Saccharospirillaceae	Oceaniserpentilla	Oceaniserpentilla_haliotis
501fac03fa7630c29db4706238d22319	0.865311	Bacteria	Bacteroidota	Bacteroidia	Bacteroidales	Porphyromonadaceae	Porphyromonas	unidentified
9c380485a06376a804119ae8d0dd0c37	1	Bacteria	Bacteroidota	Bacteroidia	Flavobacteriales	Cryomorphaceae	Vicingus
9565578023745e7118593ed8094456ea	0.929839	Bacteria	Planctomycetota	OM190	OM190	OM190	OM190	uncultured_marine
c8830ce10a02caff388bfc80e34171ec	1	Bacteria	Planctomycetota	OM190	OM190	OM190	OM190
cc824273eab5a5f029c36b0679f9619a	0.92313	Bacteria	Proteobacteria	Alphaproteobacteria	Rhodobacterales	Rhodobacteraceae	Jannaschia	uncultured_bacterium
d6a4f3aeb860cfcab4f390b60554e8ed	0.988326	Bacteria	Proteobacteria	Gammaproteobacteria	Pseudomonadales	Halieaceae	Halioglobus
4af9be0633f6444a2610ea4d9b695c94	0.98405	Bacteria	Proteobacteria	Gammaproteobacteria	Enterobacterales	Pseudoalteromonadaceae	Pseudoalteromonas
35624564e47e2673268c57e00f31f837	1	Bacteria	Proteobacteria	Gammaproteobacteria	Nitrosococcales	Methylophagaceae	Methylophaga
78de22da23c04c3a1d6dbcbc7b955084	0.922712	Bacteria	Patescibacteria	Parcubacteria	Candidatus_Campbellbacteria	Candidatus_Campbellbacteria	Candidatus_Campbellbacteria	uncultured_bacterium
fdc1a7c3ebe3c43c9205147181cadf6b	0.705507	Bacteria	Actinobacteriota	Actinobacteria	Corynebacteriales	Corynebacteriaceae	Corynebacterium	Corynebacterium_tuberculostearicum
c70702212b4ea6489d41cfe667c6b139	0.924951	Bacteria	Proteobacteria	Alphaproteobacteria	Rhizobiales	Rhizobiaceae	Oricola
a3836aaa7be580fc98fca67dd90c84c8	0.757808	Bacteria	Proteobacteria	Alphaproteobacteria	Sphingomonadales	Sphingomonadaceae	Altererythrobacter	Altererythrobacter_sp.
adb342b0ff4bb39e8354f76b23fce9fb	0.9442	Bacteria	Bacteroidota	Bacteroidia	Chitinophagales	Saprospiraceae	Lewinella	uncultured_Bacteroidetes
bb25b73523831900963e2a44454bf7f2	0.867847	Bacteria	Proteobacteria	Alphaproteobacteria	Rhodobacterales	Rhodobacteraceae	Pseudophaeobacter
85065ae92e5b881992e3d7c97bba55ce	0.989409	Bacteria	Planctomycetota	Pla4_lineage	Pla4_lineage	Pla4_lineage	Pla4_lineage	uncultured_bacterium
1b90cf99fd66d9c598cc1cc9017b0082	0.999998	Bacteria	Proteobacteria	Alphaproteobacteria	Rickettsiales	Rickettsiales	Candidatus_Jidaibacter	uncultured_bacterium
381dd71cbe891120413a18f2d5be188e	0.739461	Bacteria	Proteobacteria	Gammaproteobacteria	Enterobacterales	Colwelliaceae	Colwellia	gamma_proteobacterium
810b166193fa040595540f826190e710	0.997354	Bacteria	Patescibacteria	Gracilibacteria	Gracilibacteria	Gracilibacteria	Gracilibacteria	uncultured_bacterium
8f08904e3a317da8dbdb74a5e8a2bfd8	0.966911	Bacteria	Proteobacteria	Gammaproteobacteria	Pseudomonadales	Saccharospirillaceae	Oceaniserpentilla	Oceaniserpentilla_haliotis
59f3f0a44a49b8c1a4e31f796ba4dbd4	0.700049	Bacteria	Bacteroidota	Bacteroidia	Chitinophagales	Chitinophagaceae	Ferruginibacter	uncultured_Ferruginibacter
b52d733b37e9f1cd4d5ed3ddb9580680	1	Bacteria	Firmicutes	Bacilli	Lactobacillales	Streptococcaceae	Lactococcus
e5dbbdf4abc5d0a0141c2607b68a9cca	0.93239	Bacteria	Proteobacteria	Alphaproteobacteria	Parvibaculales	Parvibaculaceae	Candidatus_Phaeomarinobacter	Candidatus_Phaeomarinobacter
5520a3154fcd5171abfa2531763f5421	1	Bacteria	Proteobacteria	Gammaproteobacteria
74cf013357e653e1c59e55f6c32aaedf	0.863701	Bacteria	Proteobacteria	Gammaproteobacteria	uncultured	uncultured	uncultured	uncultured_bacterium
d19ae03cc9dae300893032069e35e4bb	0.931963	Bacteria	Bdellovibrionota	Bdellovibrionia	Bacteriovoracales	Bacteriovoracaceae	Peredibacter	uncultured_Peredibacter
2533a285e5e49878b881f7b0179aac49	0.775472	Bacteria	Proteobacteria	Gammaproteobacteria	Pseudomonadales	KI89A_clade	KI89A_clade
3ee087fcc8ceb7e4327351520e44e7ca	0.957477	Bacteria	Proteobacteria	Alphaproteobacteria	Rhizobiales	Rhizobiaceae	Pseudahrensia	uncultured_bacterium
39db9066f3e5af6336c915096b11d7c3	0.999066	Bacteria	Proteobacteria	Alphaproteobacteria	Acetobacterales	Acetobacteraceae	Gluconobacter
2ff1a698ca8718767786262c4f9dbdba	0.997083	Bacteria	Proteobacteria	Gammaproteobacteria	Enterobacterales	Enterobacteriaceae	Escherichia-Shigella
fad3048ea4ffb429cc08548eff66a84d	0.994622	Bacteria	Cyanobacteria	Sericytochromatia	Sericytochromatia	Sericytochromatia	Sericytochromatia	metagenome
9a80d14d1cdae4c0c871b7b5d71e0af7	0.976761	Bacteria	Bacteroidota	Bacteroidia	Flavobacteriales	Cryomorphaceae	Vicingus	uncultured_bacterium
17ea2d7833d99cae592e7e7875c712df	0.782495	Bacteria	Proteobacteria	Alphaproteobacteria	Rhodobacterales	Rhodobacteraceae	Roseovarius
0989e88118b62f4d0448d41acb07bf38	0.981294	Bacteria	Proteobacteria	Gammaproteobacteria	Enterobacterales	Pseudoalteromonadaceae	Pseudoalteromonas
50e7a283442bbff8c08eebf07fea6ba5	0.99908	Bacteria	Myxococcota	Polyangia	Blfdi19	Blfdi19	Blfdi19	uncultured_bacterium
14a036ade8544e60895eb84f6c725ff9	0.970196	Bacteria	Proteobacteria	Gammaproteobacteria	Arenicellales	Arenicellaceae	Arenicella	uncultured_bacterium
a03ac49b487a21b8be1165f50e65534b	0.953321	Bacteria	Proteobacteria	Gammaproteobacteria	Steroidobacterales	Woeseiaceae	Woeseia
3472b098c2e6d4d76c3e1dc37873b8b3	0.812937	Bacteria	Bacteroidota	Rhodothermia	Rhodothermales	Rhodothermaceae	Rubricoccus	Rubricoccus_marinus
29f1825608734a1f7ac524ee4ee8ea54	0.97226	Bacteria	Firmicutes	Bacilli	Mycoplasmatales	Mycoplasmataceae	Mycoplasma
dcd3df54fde412791b064bf357a94d1c	1	Bacteria	Firmicutes	Clostridia	Peptostreptococcales-Tissierellales	Family_XI	Anaerococcus
2bb8177132de5c7782d0dfe75ef7194a	0.807089	Bacteria	Proteobacteria	Alphaproteobacteria	Rickettsiales	Rickettsiaceae	uncultured	uncultured_bacterium
0947c2afc7cf3fd3137c1a6d391a732c	0.760173	Bacteria	Proteobacteria	Alphaproteobacteria	Caulobacterales	Parvularculaceae	uncultured	uncultured_bacterium
3703a1c9254ce537344908a672e2ebf7	0.892851	Bacteria	Firmicutes	Bacilli	Bacillales	Bacillaceae	Anaerobacillus	uncultured_bacterium
d4e2333fc1b0c2cae161d9df32e2207d	0.997414	Bacteria	Firmicutes	Bacilli	Lactobacillales	Lactobacillaceae	Lactiplantibacillus
2ae4ea20ae66f92ec69e239204126d12	1	Bacteria	Proteobacteria	Alphaproteobacteria	Rhodobacterales	Rhodobacteraceae
e66ec62d1c08545c03bdbd9064cc3f2c	0.905576	Bacteria	Proteobacteria	Gammaproteobacteria	Burkholderiales	Methylophilaceae	Methylotenera	bacterium_WH2-1
8bff392abcec1bbc7c55c5f5cceebe4b	0.839155	Bacteria	Proteobacteria	Gammaproteobacteria	Coxiellales	Coxiellaceae	Coxiella	uncultured_bacterium
319e158fdcb5a633ce417638ad873689	1	Bacteria	Firmicutes	Negativicutes	Veillonellales-Selenomonadales	Veillonellaceae	Veillonella
fcddf6381e86a5a25085fd247456aa46	0.821178	Bacteria	Bacteroidota	Bacteroidia	Chitinophagales	Saprospiraceae	Lewinella	uncultured_bacterium
bfeeaab5f9afb3d2fecaf91d59eaa922	1	Bacteria	Proteobacteria	Gammaproteobacteria	Pseudomonadales	OM182_clade	OM182_clade
4daf8380b879a308568e28b874a7142c	0.907254	Bacteria	Proteobacteria	Alphaproteobacteria	Sphingomonadales	Sphingomonadaceae	Erythrobacter
394078cfbb22bac7f7e9945d6c56d61a	0.781017	Bacteria	Proteobacteria	Gammaproteobacteria	Pseudomonadales	Halieaceae	Halieaceae	uncultured_bacterium
75193c7dc380354e5b080551596b187e	1	Bacteria	Proteobacteria	Gammaproteobacteria	Pseudomonadales	Moraxellaceae	Acinetobacter
5f4a03461848666893c2227586dd8d18	0.767784	Bacteria	Proteobacteria	Gammaproteobacteria	Steroidobacterales	Woeseiaceae	Woeseia
eacd4c4818632ca60466339e9a910fbb	0.960762	Bacteria	Planctomycetota	028H05-P-BN-P5	028H05-P-BN-P5	028H05-P-BN-P5	028H05-P-BN-P5	uncultured_bacterium
be2483143e35a254322e84fcc8ac9dcb	1	Bacteria	Proteobacteria	Gammaproteobacteria	EC3	EC3	EC3	uncultured_Coxiellaceae
6d40219bd0def9d375c003c098086a01	0.805532	Bacteria	Proteobacteria	Gammaproteobacteria	Enterobacterales	Vibrionaceae	Enterovibrio	Enterovibrio_sp.
4aaf6528f1505786faedfb7ecb9ea16a	0.816422	Bacteria	Proteobacteria	Alphaproteobacteria	Holosporales	Holosporaceae	uncultured	uncultured_organism
a25cc42b35f7e98b1fbbff4d151e4466	0.896243	Bacteria	Proteobacteria	Gammaproteobacteria	Diplorickettsiales	Diplorickettsiaceae	uncultured	uncultured_bacterium
7627f7fce2e798f2c2c7f6fd5036332c	0.923061	Bacteria	Proteobacteria	Gammaproteobacteria	Ectothiorhodospirales	Ectothiorhodospiraceae	uncultured	uncultured_bacterium
143d3b8c5889e066ee348865fbc498c2	1	Bacteria	Bacteroidota	Bacteroidia	Chitinophagales	Saprospiraceae	Aureispira
a62ad32c8cc227f8b1cd8bf5b8cba503	0.999939	Bacteria	Bacteroidota	Bacteroidia	Flavobacteriales	Cryomorphaceae	Owenweeksia	uncultured_marine
84d40d158d57f9463588fc0fa8c86439	1	Bacteria	Bacteroidota	Bacteroidia	Cytophagales	Cyclobacteriaceae	Reichenbachiella
9b2d9bd4b1f27db772fab545c699b11b	0.724127	Bacteria	Actinobacteriota	Actinobacteria	Corynebacteriales	Corynebacteriaceae	Corynebacterium	Corynebacterium_amycolatum
5fd914b78eb1e87b8d487b7925f4a542	0.88221	Bacteria	Proteobacteria	Alphaproteobacteria	Kiloniellales	Kiloniellaceae	Pelagibius	Rhodospirillaceae_bacterium
f1caa71923b5a2bd5e3179fb9d8df333	1	Bacteria	Proteobacteria	Gammaproteobacteria	Enterobacterales	Alteromonadaceae
66d66a921bfa898ca1fd42440643e888	0.99997	Bacteria	Bacteroidota	Bacteroidia	Chitinophagales	Saprospiraceae	uncultured	Saccharina_japonica
7ef6498e18179513854975f5821fc3ab	0.949717	Bacteria	Proteobacteria	Gammaproteobacteria	Gammaproteobacteria_Incertae_Sedis	Unknown_Family	uncultured	uncultured_Chromatiales
4be80be705379fe624bf4f236868c161	0.898271	Bacteria	Proteobacteria	Gammaproteobacteria	Pseudomonadales	Moraxellaceae	Acinetobacter	Acinetobacter_lwoffii
f841da8f1ac7dc039309f61824bfdd17	0.999042	Bacteria	Firmicutes	Clostridia	Clostridiales	Clostridiaceae	Clostridium_sensu_stricto_3
f619eca76514a796221e376d8be314a0	0.830902	Bacteria	Proteobacteria	Alphaproteobacteria	Sphingomonadales	Sphingomonadaceae	Novosphingobium	Novosphingobium_capsulatum
7f2a3c672612702a6fb7cca53b6b3584	0.782496	Bacteria	Bacteroidota	Bacteroidia	Flavobacteriales	Flavobacteriaceae	Arenibacter	Arenibacter_sp.
8ebb2aa2bdc4fdcf65b09b8806bc1d8b	0.994684	Bacteria	Proteobacteria	Gammaproteobacteria	Enterobacterales	Pseudoalteromonadaceae	Pseudoalteromonas
5a46a74d8a0d77c785b87a71107ae8f4	0.999998	Bacteria	Proteobacteria	Alphaproteobacteria	Paracaedibacterales	Paracaedibacteraceae	uncultured	uncultured_bacterium
1b3a529ff03bd783348c84795a2fb75b	0.999999	Bacteria	Proteobacteria	Gammaproteobacteria	Enterobacterales	Shewanellaceae	Shewanella
b812bf74f554584c9135a06332f1fd00	1	Bacteria	Proteobacteria	Alphaproteobacteria	Rhodobacterales	Rhodobacteraceae
340aba40fe44cf614744deca5dec03aa	0.996283	Bacteria	Bacteroidota	Bacteroidia	Cytophagales	Cyclobacteriaceae	Reichenbachiella	uncultured_bacterium
82279f05ed640ab19d91e9c9b2d813ab	0.737813	Bacteria	Proteobacteria	Alphaproteobacteria	Rhodobacterales	Rhodobacteraceae	Jannaschia	uncultured_Alphaproteobacteria
b795feb1506329cdc5be3eb99f7e8eae	0.891133	Bacteria	Firmicutes	Negativicutes	Veillonellales-Selenomonadales	Veillonellaceae	Veillonella	Veillonella_sp.
a3f172adf97c64320c7ee4d6f12de77c	0.999999	Bacteria	Firmicutes	Bacilli	Paenibacillales	Paenibacillaceae	Paenibacillus
065f491804ac842909c168d8b6dec415	0.966828	Bacteria	Proteobacteria	Gammaproteobacteria	Enterobacterales	Vibrionaceae	Vibrio
af998c856785426efa8a5ce1007555cc	0.999732	Bacteria	Patescibacteria	Gracilibacteria	Gracilibacteria	Gracilibacteria	Gracilibacteria	marine_metagenome
04e514a69b4b6b48964ac40e9003fadc	0.97193	Bacteria	Planctomycetota	OM190	OM190	OM190	OM190	uncultured_bacterium
a1db35efbef54ff3d5060e2ee407d648	0.967681	Bacteria	Bacteroidota	Bacteroidia	Flavobacteriales	Crocinitomicaceae	Crocinitomix	uncultured_Crocinitomix
d54d382c7f2b84649d263138fc9e2cb7	0.968446	Bacteria	Planctomycetota	OM190	OM190	OM190	OM190	marine_metagenome
cd630f7553e40e4811ef0f8b1969799d	0.961147	Bacteria	Proteobacteria	Gammaproteobacteria	Enterobacterales	Vibrionaceae	Vibrio	Vibrio_alfacsensis
bf5befd21c7bb86a56b57f77cbe160d2	0.98098	Bacteria	Bacteroidota	Bacteroidia	Bacteroidales	Prevotellaceae	Prevotella	Prevotella_oulorum
4e1e0ec647aa2a5ba52d7926c512dec9	0.998087	Bacteria	Proteobacteria	Alphaproteobacteria	Rhizobiales	Methyloligellaceae	uncultured
c9124e073792693cd34407973fad41c1	0.974132	Bacteria	Proteobacteria	Alphaproteobacteria	Rickettsiales	SM2D12	SM2D12	uncultured_organism
6dd7a0f40eec40cc11ae36b26e095a6d	0.999975	Bacteria	Proteobacteria	Gammaproteobacteria
7877153967b1625fe8907575f2a0c7b2	0.999999	Bacteria	Patescibacteria	Parcubacteria	Candidatus_Campbellbacteria	Candidatus_Campbellbacteria	Candidatus_Campbellbacteria
ac30416c8a127081fb744bc140ad50ff	1	Bacteria	Bacteroidota	Bacteroidia	Flavobacteriales	Flavobacteriaceae
6fa9a1309bcb666591aaea8891b57cd1	0.849393	Bacteria	Proteobacteria	Gammaproteobacteria	Pseudomonadales	Pseudomonadaceae	Pseudomonas	Pseudomonas_pachastrellae
6d9f381327182d659fc7a2b37a465d00	0.993569	Bacteria	Bacteroidota	Bacteroidia	Flavobacteriales	Cryomorphaceae	Vicingus	uncultured_bacterium
5a08835486ebbe0b17e71355224004fc	0.980412	Bacteria	Proteobacteria	Alphaproteobacteria	Rhodobacterales	Rhodobacteraceae	Nautella
a785e443797a66b39d47c5bf213f98e9	0.842597	Bacteria	Proteobacteria	Alphaproteobacteria	Rhodobacterales	Rhodobacteraceae
0822b369679e6616a43bd874051682af	0.993395	Bacteria	Proteobacteria	Alphaproteobacteria	Rhizobiales	Rhizobiaceae	Allorhizobium-Neorhizobium-Pararhizobium-Rhizobium
845c08ef027f4716bf59da987533912b	0.977045	Bacteria	Proteobacteria	Alphaproteobacteria	Micavibrionales	uncultured	uncultured
1cf7377ef68650f8c7d33eaab84a1ff7	0.982754	Bacteria	Bacteroidota	Bacteroidia	Chitinophagales	Saprospiraceae	Lewinella	uncultured_Bacteroidetes
8e7a7807401313788d09ffc66e65a90a	0.995153	Bacteria	Proteobacteria	Alphaproteobacteria	Rhodobacterales	Rhodobacteraceae	Sulfitobacter
2be3a6a4737cff8235d91405352061e7	1	Bacteria	Bacteroidota	Bacteroidia	Flavobacteriales	Flavobacteriaceae	Pseudofulvibacter
c2985e5b574816a809c31520f52a1b2e	1	Bacteria	Verrucomicrobiota	Chlamydiae	Chlamydiales
950fb30d75a910c81aa8e32856aa55ae	0.971927	Bacteria	Proteobacteria	Alphaproteobacteria	Rhizobiales	Rhizobiaceae	uncultured
26b85f33fbdc199033dee4b793fb1023	0.717593	Bacteria	Proteobacteria	Alphaproteobacteria	Rickettsiales	Mitochondria	Mitochondria	Arachis_hypogaea
749013c4913c7902cc9347d43d8b4e1a	0.999773	Bacteria	Proteobacteria	Gammaproteobacteria	Enterobacterales	Vibrionaceae	Enterovibrio
c150839b57c4ab5ed846615c91f5a818	0.818644	Bacteria	Firmicutes	Clostridia	Peptostreptococcales-Tissierellales	Family_XI	Peptoniphilus	uncultured_organism
72893ea1890b5391d46fdc8095e4c1cf	1	Bacteria	Actinobacteriota	Actinobacteria	Propionibacteriales	Propionibacteriaceae	Cutibacterium
c40cd38c3a3d03c79c9f1076b28a0cdb	0.993344	Bacteria	Proteobacteria	Gammaproteobacteria	Enterobacterales	Vibrionaceae	Aliivibrio
ffc0b54d2cb741f130344a4e95506a70	0.998975	Bacteria	Actinobacteriota	Coriobacteriia	Coriobacteriales	Atopobiaceae	Atopobium
fd20651db0f05b80bdd5d1e92e2bbcf4	0.999999	Bacteria	Proteobacteria	Gammaproteobacteria	Pseudomonadales	Saccharospirillaceae
eab128b954f889c24af61dc9421e6e4c	0.869156	Bacteria	Proteobacteria	Alphaproteobacteria	Parvibaculales	Parvibaculaceae	Mf105b01	uncultured_bacterium
07249fba894c3934bb0f37ae122f3deb	0.999997	Bacteria	Proteobacteria	Gammaproteobacteria	Enterobacterales	Colwelliaceae	Colwellia
20cfc16baf1ea7cce2305ffe444e6aa4	1	Bacteria
c41039fffc2e79a0ffa9a7ed4ef00095	0.777009	Bacteria	Bacteroidota	Bacteroidia	Bacteroidales	Dysgonomonadaceae	Dysgonomonas	uncultured_Bacteroidetes
70918ff34bed5c985cbb298f8042d52c	0.949599	Bacteria	Proteobacteria	Alphaproteobacteria	Rhizobiales	Rhizobiaceae	Lentilitoribacter	uncultured_bacterium
9426c30c67bbbbc83a4266abbd8c8a4a	0.963681	Bacteria	Proteobacteria	Gammaproteobacteria	Pseudomonadales	Moraxellaceae	Acinetobacter	Acinetobacter_towneri
d739eeca10d9a239cfa8ff026da23c20	1	Bacteria	Firmicutes	Bacilli	Lactobacillales	Streptococcaceae	Streptococcus
b5f02397561adb8c5e830dd188f39c8a	1	Bacteria	Firmicutes	Bacilli	Lactobacillales	Streptococcaceae	Streptococcus
f96efc6b8c21d1538f9825700bbf56ff	1	Bacteria	Bacteroidota	Bacteroidia	Chitinophagales	Chitinophagaceae	Taibaiella	uncultured_Bacteroidetes
56b02a81f8fdc1edb3d13bda10d8516b	0.880512	Bacteria	Proteobacteria	Alphaproteobacteria	Caulobacterales	Hyphomonadaceae	uncultured
2b2ad37b79d6ca30c8abcd58e9e9312f	0.978905	Bacteria	Proteobacteria	Alphaproteobacteria	Rickettsiales	SM2D12	SM2D12
f6065adebbb508ac0da05472d60e7658	0.978405	Bacteria	Firmicutes	Bacilli	Lactobacillales	Enterococcaceae	Enterococcus	Enterococcus_cecorum
d906aa0cd2797c7408fda23023702008	0.997948	Bacteria	Bacteroidota	Bacteroidia	Chitinophagales	uncultured	uncultured	uncultured_Bacteroidetes/Chlorobi
1147e4cdcdc367c95d6c8f734fdcc742	1	Bacteria	Cyanobacteria	Cyanobacteriia	Chloroplast	Chloroplast	Chloroplast
b6c914365952f6beb3b653683185008c	0.999992	Bacteria	Proteobacteria	Alphaproteobacteria	Rhizobiales	Rhizobiaceae
89e7a583f474097f59894a1533ac0092	0.999853	Bacteria	Patescibacteria	Saccharimonadia	Saccharimonadales	Saccharimonadales	Saccharimonadales	TM7_phylum
331b805d637cb9fea87f1b9b4e66f40f	0.743399	Bacteria	Fusobacteriota	Fusobacteriia	Fusobacteriales	Fusobacteriaceae	Fusobacterium	Fusobacterium_nucleatum
278a7ccd5160bece4bd0355c9ceffde0	1	Bacteria	Proteobacteria	Alphaproteobacteria	Rhodobacterales	Rhodobacteraceae
a01cca10f088b52d41622917359155a9	1	Bacteria	Firmicutes	Bacilli	Lactobacillales	Streptococcaceae	Lactococcus
7eb9c21a33a9bd325728248c1ba6f005	1	Bacteria	Proteobacteria	Alphaproteobacteria	Sphingomonadales	Sphingomonadaceae
f93da737f7a0aa93ad781a799a2390e7	0.80768	Bacteria	Proteobacteria	Gammaproteobacteria	Pseudomonadales	Saccharospirillaceae	Saccharospirillum	uncultured_bacterium
d210e589c0a4b3df3764bb743a3af441	0.98997	Bacteria	Proteobacteria	Gammaproteobacteria	Nitrosococcales	Methylophagaceae	uncultured	uncultured_bacterium
f62eeb73896569a803aa22672ca8a8a7	0.752303	Bacteria	Proteobacteria	Alphaproteobacteria	Rickettsiales	AB1	AB1
6c1b204fb54515e9db2e26633877574d	0.901944	Bacteria	Bdellovibrionota	Bdellovibrionia	Bacteriovoracales	Bacteriovoracaceae	uncultured	uncultured_deep-sea
1ff252d56be6fe3cfeab695f9344ca31	0.807887	Bacteria	Bacteroidota	Bacteroidia	Chitinophagales	Saprospiraceae	Lewinella	uncultured_bacterium
eed83dcca1ac31d817771bc4b79a9e18	0.756956	Bacteria	Patescibacteria	Parcubacteria	Candidatus_Kaiserbacteria	Candidatus_Kaiserbacteria	Candidatus_Kaiserbacteria	uncultured_organism
ca894c3d5529317bd53ea934ac6a7e86	0.958785	Bacteria	Proteobacteria	Alphaproteobacteria	Sphingomonadales	Sphingomonadaceae	Sphingorhabdus
efc1cec3feede1f80d8912b220e63d55	1	Bacteria	Chloroflexi	Chloroflexia	Thermomicrobiales	JG30-KF-CM45	JG30-KF-CM45
6eac0b2d679f38e88de60660adff6fbf	0.982395	Bacteria	Patescibacteria	Saccharimonadia	Saccharimonadales	Saccharimonadaceae	TM7x	uncultured_bacterium
59248902514ffc2a26fc591405da4fc1	1	Bacteria	Actinobacteriota	Actinobacteria	Micrococcales	Micrococcaceae	Rothia
8057b59dc17d6d57f6456a49e151604e	0.999861	Bacteria	Firmicutes	Bacilli	Bacillales	Bacillaceae	Anoxybacillus
fc1a2bb19499917f3d2979cf5b94fc64	0.985913	Bacteria	Bacteroidota	Bacteroidia	Chitinophagales	Saprospiraceae	uncultured
83f842cfb268409ccaba404883273e02	0.887908	Bacteria	Planctomycetota	OM190	OM190	OM190	OM190	unidentified_marine
387a954946b318b90a15763cf2f0623d	0.95381	Bacteria	Proteobacteria	Alphaproteobacteria	Rhizobiales	Rhizobiaceae	Ahrensia	uncultured_bacterium
afd41a9cffee996832ed3cf8497ed788	0.983792	Bacteria	Proteobacteria	Gammaproteobacteria	Pseudomonadales	Marinobacteraceae	Marinobacter	Marinobacter_litoralis
f5fec031ef8288305665290521344a56	0.776253	Bacteria	Myxococcota	Myxococcia	Myxococcales	Myxococcaceae	P3OB-42	uncultured_Myxococcaceae
4a5d6ca432a79b9caa23b4c7aa80c7f1	0.927064	Bacteria	Patescibacteria	Parcubacteria	Candidatus_Jorgensenbacteria	Candidatus_Jorgensenbacteria	Candidatus_Jorgensenbacteria	Candidatus_Adlerbacteria
47afe4b0a58c53d82fc3efe078005352	0.997308	Bacteria	Bacteroidota	Bacteroidia	Flavobacteriales	Crocinitomicaceae	Crocinitomix	uncultured_bacterium
59d457ba9ab4fe5141f8470ce13c39ed	0.999933	Bacteria	Proteobacteria	Alphaproteobacteria	Rhodobacterales	Rhodobacteraceae
b30e414b6649c89df08d86e3e236ec6c	0.986596	Bacteria	Proteobacteria	Alphaproteobacteria	Rickettsiales	Rickettsiaceae	Candidatus_Megaira	uncultured_bacterium
9f3b339a8f4103dff6954db13b129b73	0.827408	Bacteria	Proteobacteria	Alphaproteobacteria	Rickettsiales	Mitochondria	Mitochondria	uncultured_bacterium
8ab9eef71b4cefe1793643b88d2f293d	0.795121	Bacteria	Proteobacteria	Gammaproteobacteria	Pseudomonadales	Alcanivoracaceae1	Alcanivorax	uncultured_Alcanivorax
de7675afa5900fa2b0f38a540082e66a	0.997268	Bacteria	Firmicutes	Bacilli	Lactobacillales	Carnobacteriaceae	Alkalibacterium
673b25840adf6919cb0acb39e4f898f1	1	Bacteria	Firmicutes	Clostridia	Peptostreptococcales-Tissierellales	Family_XI	Anaerococcus
4734a107fb774c46c0ecb974915a4781	0.734188	Bacteria	Actinobacteriota	Actinobacteria	Micrococcales	Micrococcaceae	Kocuria	Kocuria_rhizophila
385b7e1b1878b40cbceb5c95abe3f516	1	Bacteria	Proteobacteria	Gammaproteobacteria	Granulosicoccales	Granulosicoccaceae	Granulosicoccus
0c457766cb8f9280f31e57ac199585d7	1	Bacteria	Actinobacteriota	Actinobacteria	Micrococcales	Micrococcaceae
969b08d651b20ba6ec110f32d516909d	0.900488	Bacteria	Planctomycetota	Planctomycetes	Pirellulales	Pirellulaceae	Blastopirellula	uncultured_planctomycete
f984bbde674b56e06a33ad020560c7ab	0.715138	Bacteria	Proteobacteria	Alphaproteobacteria	Rickettsiales	SM2D12	SM2D12	uncultured_Alphaproteobacteria
d5de7d6f10e8d90463e2c96fc89098c7	0.968096	Bacteria	Proteobacteria	Alphaproteobacteria	Micavibrionales	Micavibrionaceae	uncultured	uncultured_bacterium
6cc5a1085aa702b62b3a8fddc96da2df	0.999963	Bacteria	Proteobacteria	Alphaproteobacteria	Micavibrionales	uncultured	uncultured	uncultured_Rhizobiales
61eb11e753e0f9bbecbf8a3bdd0c6970	0.72669	Bacteria	Actinobacteriota	Actinobacteria	Micrococcales	Microbacteriaceae	Leucobacter	uncultured_bacterium
191d677b1b9504bda3d85cdc75e8567c	0.811357	Bacteria	Bacteroidota	Bacteroidia	Cytophagales	Cyclobacteriaceae	Ekhidna	Ekhidna_sp.
b8f6759d312f1de655ef951649593ef0	0.999986	Bacteria	Proteobacteria	Alphaproteobacteria	Sphingomonadales	Sphingomonadaceae	Sphingomonas
ff4568eab8842bd8fd4e811b100f80db	0.741598	Bacteria	Patescibacteria	Gracilibacteria	Gracilibacteria	Gracilibacteria	Gracilibacteria	uncultured_bacterium
50a51bdcc89b7f3638abda9e5a9b8a3f	0.999941	Bacteria	Firmicutes	Bacilli	Staphylococcales	Staphylococcaceae	Auricoccus-Abyssicoccus
3a6edebb71a3fe97fce5f24d33923817	0.964771	Bacteria	Bacteroidota	Bacteroidia	Bacteroidales	Prevotellaceae	Prevotella	Prevotella_sp.
a8e5a0561d507978d005998c63e6be57	0.9997	Bacteria	Bacteroidota	Bacteroidia	Chitinophagales	Saprospiraceae	Rubidimonas	uncultured_bacterium
5c3d42c55d94a2394a475eb5709ea325	0.729942	Bacteria	Firmicutes	Bacilli	Bacillales	Bacillaceae	Anaerobacillus	uncultured_bacterium
df65887d8be489a5fff5d961ac2ce63c	1	Bacteria	Firmicutes	Bacilli	Exiguobacterales	Exiguobacteraceae	Exiguobacterium
d35d5026073684b463eac65b53103bab	1	Bacteria	Bacteroidota	Bacteroidia	Chitinophagales	Saprospiraceae	Aureispira
53f3dd0b07918ed219b656d19667be27	0.985973	Bacteria	Proteobacteria	Alphaproteobacteria	Kordiimonadales	uncultured	uncultured	uncultured_bacterium
77c25ec405c34cb16dec2a4d321d813a	0.816032	Bacteria	SAR324_clade(Marine_group_B)	SAR324_clade(Marine_group_B)	SAR324_clade(Marine_group_B)	SAR324_clade(Marine_group_B)	SAR324_clade(Marine_group_B)	uncultured_bacterium
5e4acb59d8cd0e302f5a06eaa2549fa8	1	Bacteria	Proteobacteria	Gammaproteobacteria	Pseudomonadales	Marinomonadaceae	Marinomonas
ce1de948bbdc3b8deb47eb5cd2b57a5c	0.999966	Bacteria	Firmicutes	Bacilli	Staphylococcales	Staphylococcaceae	Staphylococcus
795ced837d7286dffa76f30ef82518f1	0.979678	Bacteria	Proteobacteria	Alphaproteobacteria	Rickettsiales	AB1	AB1	Sinorickettsia_chlamys
3a5fe804a206b46de76fa06b0b2e1103	0.972014	Bacteria	Acidobacteriota	Blastocatellia	Blastocatellales	Blastocatellaceae	Blastocatella	uncultured_Acidobacteriaceae
53892998aedfdd3738003ddd99db4db8	0.877232	Bacteria	Firmicutes	Clostridia	Peptostreptococcales-Tissierellales	Family_XI	Peptoniphilus	uncultured_organism
7498b40a369aa72319911da261d16611	0.8758	Bacteria	Firmicutes	Clostridia	Lachnospirales	Lachnospiraceae	Lachnoclostridium	Clostridium_sp.
186affbf5f144c17d83868e16d5280d1	0.999986	Bacteria	Actinobacteriota	Actinobacteria	Bifidobacteriales	Bifidobacteriaceae	Bifidobacterium
d54939dc0fcb013e84cbc1ab216617d1	0.898129	Bacteria	Actinobacteriota	Acidimicrobiia	Actinomarinales	uncultured	uncultured	uncultured_Actinomycetales
947eca6480a339cf88cacd7a7a5b6814	0.803831	Bacteria	Proteobacteria	Gammaproteobacteria	Enterobacterales	Vibrionaceae	Vibrio
34ccb743bbfb9ac2e531c2037e467734	0.913545	Bacteria	Proteobacteria	Gammaproteobacteria	Pseudomonadales	Saccharospirillaceae	Saccharospirillum	uncultured_bacterium
91b2a6e5484c2a0cb85537336444dc17	0.998304	Bacteria	Proteobacteria	Gammaproteobacteria	Burkholderiales	Neisseriaceae	uncultured	uncultured_bacterium
767dc043177bc3b48c20de8c331cf25b	0.890191	Bacteria	Proteobacteria	Alphaproteobacteria	Rhodobacterales	Rhodobacteraceae	Roseovarius
fa8fc6bc3b0eb75ccd1044e2b4f8f89e	0.999999	Bacteria	Proteobacteria	Alphaproteobacteria
63f64dd7d855b459c6ea798fcfbd40d4	0.866304	Bacteria	Firmicutes	Bacilli	Bacillales	Planococcaceae	Planomicrobium	Planomicrobium_glaciei
97728714ce619d73a3fd8fb5be66589e	0.713788	Bacteria	Bacteroidota	Bacteroidia	Cytophagales	Cytophagaceae	Cytophaga	Cytophaga_aurantiaca
a8bf2455ea62db000bdf974f8c5c4fc6	0.999967	Bacteria	Patescibacteria	Saccharimonadia	Saccharimonadales	Saccharimonadaceae	TM7a	uncultured_bacterium
e87518671b3b032f176dc9804d223d87	0.886966	Bacteria	Firmicutes	Clostridia	Oscillospirales	Ethanoligenenaceae	Ethanoligenens	uncultured_bacterium
214773e0a61dd82adb58784ac703f5c8	0.991379	Bacteria	Bacteroidota	Bacteroidia	Flavobacteriales	Cryomorphaceae	uncultured	uncultured_Bacteroidetes/Chlorobi
9524d7d39ccecd4318432fb7f2619f98	0.968746	Bacteria	Patescibacteria	Gracilibacteria	Gracilibacteria	Gracilibacteria	Gracilibacteria	marine_metagenome
8675e5a080b6d46d784b92b5c7c315f7	0.995363	Bacteria	Firmicutes	Bacilli	Bacillales	Bacillaceae	Anaerobacillus
cea5abd4bfef47fbac6a04d063f873bb	0.783316	Bacteria	Bacteroidota	Bacteroidia	Bacteroidales	Paludibacteraceae	Paludibacter	uncultured_bacterium
4d4854ad4621aceb038b7689f7dbd71b	0.992455	Bacteria	Proteobacteria	Gammaproteobacteria	Xanthomonadales	Xanthomonadaceae	Xanthomonas
416ddcd00c7ddd1160add1965a1053f0	1	Bacteria	Proteobacteria	Gammaproteobacteria
6629830b5fb3890837872e15a4cfe6c0	0.714952	Bacteria	Proteobacteria	Gammaproteobacteria	Pseudomonadales	Marinomonadaceae	Marinomonas	Marinomonas_sp.
e061c7daecc56b427bf8c22e6d1d107f	0.965091	Bacteria	Proteobacteria	Gammaproteobacteria	Pseudomonadales	Moraxellaceae	Acinetobacter	Acinetobacter_radioresistens
9cadfd23863dd27120f4823404f138fc	0.987359	Bacteria	Myxococcota	Polyangia	Polyangiales	Sandaracinaceae	uncultured	uncultured_delta
759bd25da283493a8e9f047082223de8	0.978517	Bacteria	Proteobacteria	Gammaproteobacteria	Enterobacterales	Vibrionaceae	Photobacterium
d399f1a7c8ce3254958b075acfbff08f	0.998981	Bacteria	Proteobacteria	Gammaproteobacteria	Coxiellales	Coxiellaceae	Coxiella	uncultured_Legionella
616fe990d9aa519595cef503ee337633	0.999993	Bacteria	Firmicutes	Bacilli	Acholeplasmatales	Acholeplasmataceae	Acholeplasma	Acholeplasma_brassicae
c404f4a0c533e3785592516236d17342	0.726465	Bacteria	Patescibacteria	Saccharimonadia	Saccharimonadales	Saccharimonadales	Saccharimonadales	uncultured_organism
c826f339175a50b97fe3388266367711	0.728959	Bacteria	Proteobacteria	Alphaproteobacteria	Rhizobiales	Rhizobiales_Incertae_Sedis	Anderseniella	uncultured_Alphaproteobacteria
4d86dc45fda8768b297f6c1dc19774cb	0.750702	Bacteria	Proteobacteria	Alphaproteobacteria	Rhizobiales	Devosiaceae	Maritalea	Maritalea_sp.
b6549e4ab13a503b5ea26df4384f0299	0.830718	Bacteria	Bacteroidota	Bacteroidia	Flavobacteriales	Cryomorphaceae
740765b818cd49df82d306e46515fd42	0.999999	Bacteria	Planctomycetota	OM190	OM190	OM190	OM190
15f94f729f1e1f23e7cd387f244a1300	0.902792	Bacteria	Proteobacteria	Gammaproteobacteria	Granulosicoccales	Granulosicoccaceae	Granulosicoccus	Granulosicoccus_coccoides
cc112d7fd0703cf3b818c22e8c024edb	1	Bacteria	Chloroflexi	Anaerolineae	SBR1031	A4b	A4b
f6bb159dc4272cfc4a05509c399f36e1	0.872962	Bacteria	Desulfobacterota	Desulfuromonadia	PB19	PB19	PB19	uncultured_bacterium
7d60f672189417761fa35c575d7b44bb	1	Bacteria	Proteobacteria	Alphaproteobacteria	Rhodobacterales	Rhodobacteraceae
8dfa00d5141e658a0508d506e5213ada	0.984432	Bacteria	Planctomycetota	Pla4_lineage	Pla4_lineage	Pla4_lineage	Pla4_lineage	uncultured_bacterium
abc14f7918208f67f42d9737a647cf98	0.958052	Bacteria	Proteobacteria	Alphaproteobacteria	Rhizobiales	Rhizobiaceae	Pseudahrensia	uncultured_bacterium
78954ae818acf387bb8df8e902cdd4c1	0.968732	Bacteria	Proteobacteria	Gammaproteobacteria	Pseudomonadales	Saccharospirillaceae	Oleispira	uncultured_bacterium
68e95918a5b8d0a0d4064082a9f5ac8c	0.989152	Bacteria	Proteobacteria	Alphaproteobacteria	Kiloniellales	Kiloniellaceae	Kiloniella	Kiloniella_laminariae
f1e499a2ae4dc8fd2fa8da925e4957d1	0.99998	Bacteria	Proteobacteria	Gammaproteobacteria	Pseudomonadales	Saccharospirillaceae
291fde99c2fafe4e5b1211b4e987539b	0.999974	Bacteria	Bacteroidota	Bacteroidia	Cytophagales	Cyclobacteriaceae	Reichenbachiella
0b6879574886fc03a4a86fda94269efc	0.925468	Bacteria	Proteobacteria	Alphaproteobacteria	Rickettsiales	AB1	AB1	uncultured_bacterium
3fec74ea0c815c91e9519829b3d13b35	1	Bacteria	Proteobacteria	Gammaproteobacteria	Burkholderiales	Comamonadaceae
c85670dae6704f009935ca1450a248e6	0.9974	Bacteria	Firmicutes	Bacilli	Lactobacillales	Carnobacteriaceae	Alkalibacterium
82c8da32a6ef79a40c6f784b4c45e285	0.883695	Bacteria	Actinobacteriota	Thermoleophilia	Gaiellales	Gaiellaceae	Gaiella
9d0d2b02605270b308d13d6ab93e7695	1	Bacteria	Firmicutes	Bacilli	Lactobacillales	Streptococcaceae	Lactococcus
54c9a97b7522fba21c9ffb8e196c0570	0.998489	Bacteria	Proteobacteria	Alphaproteobacteria	Parvibaculales	PS1_clade	PS1_clade
e2613069a18b9b2958e5a84b2ee23644	0.998638	Bacteria	Planctomycetota	BD7-11	BD7-11	BD7-11	BD7-11	uncultured_bacterium
2f228063113d7e2df825321e2f0cbecf	0.780593	Bacteria	Proteobacteria	Alphaproteobacteria	Parvibaculales	Parvibaculaceae	Tepidicaulis	uncultured_bacterium
0d0cba5f6c98641fed3eaec627a9ae48	0.961853	Bacteria	Proteobacteria	Gammaproteobacteria	Enterobacterales	Vibrionaceae	Aliivibrio
fb0b6c44edec3756999a96560fe00b92	1	Bacteria	Proteobacteria	Alphaproteobacteria	Rhodobacterales	Rhodobacteraceae
a4f64be50e97df1a4fcb1db3906d44ea	0.985361	Bacteria	Patescibacteria	Gracilibacteria	Candidatus_Peregrinibacteria	Candidatus_Peregrinibacteria	Candidatus_Peregrinibacteria	uncultured_sediment
6536cb3ea82b785fe3977a6825628c10	0.98483	Bacteria	Bacteroidota	Bacteroidia	Flavobacteriales	Flavobacteriaceae	Maribacter
767462c5913fd6f8098a8884260900b2	0.999792	Bacteria	Desulfobacterota	Desulfuromonadia	Bradymonadales	Bradymonadales	Bradymonadales
26400c9536dc6c94bea6941d88fc40d0	0.997504	Bacteria	Proteobacteria	Gammaproteobacteria
e80b2e009043e322013dfe1a977a15d5	0.998758	Bacteria	Patescibacteria	Parcubacteria	Candidatus_Kaiserbacteria	Candidatus_Kaiserbacteria	Candidatus_Kaiserbacteria	uncultured_bacterium
a30449e85f0fc4b491c7802f47e5bdd0	0.997401	Bacteria	Firmicutes	Bacilli	Lactobacillales	Carnobacteriaceae	Alkalibacterium
f19a39ba7a1bc6549950129cf87d37ec	1	Bacteria	Bacteroidota	Bacteroidia	Cytophagales	Bernardetiaceae	Bernardetia	Bernardetia_litoralis
e8c1987b5581e4e8d3336229569bfddf	0.768382	Bacteria	Proteobacteria	Alphaproteobacteria	Sphingomonadales	Sphingomonadaceae	Sphingorhabdus	Sphingorhabdus_sp.
3ced9988e57de67d7c3a2ab39071eafd	1	Bacteria	Proteobacteria	Gammaproteobacteria
d8cb14ca338a62423c8ad466b130aec2	0.750676	Bacteria	Firmicutes	Bacilli	Lactobacillales	Enterococcaceae	Enterococcus	Enterococcus_italicus
a6c41bdb8f98f0187f2c4dd3bb9410bc	1	Bacteria	Bdellovibrionota	Bdellovibrionia	Bdellovibrionales	Bdellovibrionaceae	Bdellovibrio	uncultured_marine
517480c53327e7e6bb7490ef5fea687e	0.983635	Bacteria	Proteobacteria	Gammaproteobacteria	Enterobacterales	Vibrionaceae	Vibrio
c444037639655e2e87cadffd6624b3bc	0.978666	Bacteria	Proteobacteria	Alphaproteobacteria	Micavibrionales	uncultured	uncultured	uncultured_bacterium
22581ac7c14929d8d956088eea0b60fe	0.999971	Bacteria	Proteobacteria	Alphaproteobacteria	Rhizobiales	Rhizobiales_Incertae_Sedis	Anderseniella
b4ea071185bd77122ba086692c762371	0.999981	Bacteria	Proteobacteria	Gammaproteobacteria
083c6442579cc435111f470b7655c859	1	Bacteria	Verrucomicrobiota	Verrucomicrobiae	Opitutales	Opitutaceae	IMCC26134
1dfcb171887d543a29b742762878c0b6	0.999987	Bacteria	Bacteroidota	Bacteroidia	Chitinophagales	Saprospiraceae	uncultured
80bbe1813f93a28f96f5583590d515d8	0.999999	Bacteria	Proteobacteria	Gammaproteobacteria	Pseudomonadales	Pseudomonadaceae	Pseudomonas
197cf0f298c6975620ae6271bbf19666	0.998025	Bacteria	Bacteroidota	Bacteroidia	Flavobacteriales	Flavobacteriaceae	Spongiivirga	Spongiivirga_citrea
134ffaa4178cf92bddeb554f613f9f34	0.881886	Bacteria	NB1-j	NB1-j	NB1-j	NB1-j	NB1-j	uncultured_bacterium
1a6d4700d294e6e6d521cb9a811c3fef	0.993334	Bacteria	Bacteroidota	Bacteroidia	Cytophagales	Cyclobacteriaceae	Fulvivirga	uncultured_bacterium
66f1d7d387c0fa12c2c495acc4de8889	1	Bacteria	Proteobacteria	Gammaproteobacteria	S1-3-65	S1-3-65	S1-3-65	endosymbiont_of
a910e78996bfb12fb816df898801acbb	0.999387	Bacteria	Proteobacteria	Alphaproteobacteria	Micavibrionales	Micavibrionaceae	uncultured	uncultured_bacterium
50d58714a2df8815d98b225e51dff42f	0.999966	Bacteria	Proteobacteria	Gammaproteobacteria	Pseudomonadales	Spongiibacteraceae	BD1-7_clade
73df5a79afeff181a70753def9b21fda	0.999986	Bacteria	Proteobacteria	Alphaproteobacteria	Sphingomonadales	Sphingomonadaceae	Sphingobium
9558b468827ea47d126f12bdf99843a8	0.872893	Bacteria	Planctomycetota	OM190	OM190	OM190	OM190	uncultured_bacterium
8d4e02abada8cd2e866234d72e5274ab	0.99982	Bacteria	Proteobacteria	Gammaproteobacteria	Enterobacterales	Colwelliaceae	Thalassotalea
47382a0cb05e149623480bdee2a4f04c	0.708756	Bacteria	Fusobacteriota	Fusobacteriia	Fusobacteriales	Fusobacteriaceae	Fusobacterium	Fusobacterium_nucleatum
fd31e42295618f99e50fe511e9d22df7	1	Bacteria	Cyanobacteria	Cyanobacteriia	Chloroplast	Chloroplast	Chloroplast
2a0698f92778d838ec512381cac6441c	0.998592	Bacteria	Bacteroidota	Bacteroidia	Cytophagales	Cyclobacteriaceae	Ekhidna	Ekhidna_sp.
6fa511e9e4146bab25b71d7ad83f8d22	0.999825	Bacteria	Proteobacteria	Alphaproteobacteria	Rhodobacterales	Rhodobacteraceae
26b55c7bb9a525fd4b8ce7ca304db6f4	0.836729	Bacteria	Patescibacteria	Gracilibacteria	Gracilibacteria	Gracilibacteria	Gracilibacteria	uncultured_bacterium
d94b75b1b5cfc218dabafaeea1135f55	0.999998	Bacteria	Proteobacteria	Alphaproteobacteria	Rhodobacterales	Rhodobacteraceae
5e64fd69fe37d893a085832b1e6c5de0	0.846284	Bacteria	Firmicutes	Clostridia	Lachnospirales	Lachnospiraceae	Shuttleworthia	Shuttleworthia_satelles
8634573ba19d1f9cbd547729a31d9f1e	0.927563	Bacteria	Proteobacteria	Gammaproteobacteria	Pseudomonadales	Saccharospirillaceae	Oceanobacter	uncultured_gamma
4233b536c8fa1ee3dd6f6fb353bc3845	0.706317	Bacteria	Bacteroidota	Bacteroidia	Flavobacteriales	Cryomorphaceae	uncultured
6b608f2a6388347f4edf2862f44d664b	0.999933	Bacteria	Actinobacteriota	Actinobacteria	Corynebacteriales	Corynebacteriaceae	Corynebacterium
ecbd98f14c41c8a907b436c788278292	0.99999	Bacteria	Firmicutes	Bacilli	Lactobacillales	Lactobacillaceae	Latilactobacillus
66d58d84ed7877e953b1e9342add5cf2	1	Bacteria	Proteobacteria	Alphaproteobacteria	Rhodobacterales	Rhodobacteraceae
11b7b6c59de8c67ef6b46d92ef31a697	0.999992	Bacteria	Proteobacteria	Gammaproteobacteria
3c938f259f8c4de9f3ca6d825a96d41b	1	Bacteria	Proteobacteria	Alphaproteobacteria	Caulobacterales	Parvularculaceae
212b9d9d30c17d8132ccd8e731f362b6	0.827192	Bacteria	Proteobacteria	Gammaproteobacteria	Pseudomonadales	Saccharospirillaceae	Oleispira	uncultured_gamma
576253f64064488624d34d29490a9271	0.999992	Bacteria	Proteobacteria	Gammaproteobacteria	Enterobacterales	Colwelliaceae	Colwellia
b5b3166c03ca95112d6423312d7e8fb4	0.999998	Bacteria	Proteobacteria	Gammaproteobacteria	Pseudomonadales	Moraxellaceae	Enhydrobacter
a6d50d1307c5e246b3c791231c49664c	0.876749	Bacteria	SAR324_clade(Marine_group_B)	SAR324_clade(Marine_group_B)	SAR324_clade(Marine_group_B)	SAR324_clade(Marine_group_B)	SAR324_clade(Marine_group_B)	uncultured_bacterium
65860a17ff714920365878436925035f	0.999474	Bacteria	Firmicutes	Clostridia	Peptostreptococcales-Tissierellales	Family_XI	Peptoniphilus	Peptoniphilus_lacrimalis
7515f5d2a363f5632d26e896ca43951e	0.988135	Bacteria	Bdellovibrionota	Bdellovibrionia	Bacteriovoracales	Bacteriovoracaceae	Peredibacter	uncultured_Peredibacter
5c06ba1bd851804579c08be979cc0f7c	0.990288	Bacteria	Chloroflexi	Anaerolineae	SBR1031	A4b	A4b	metagenome
469345d92751c1c0c3b06a7df25cb3fb	1	Bacteria	Proteobacteria	Gammaproteobacteria
301f88d0332602f7ddefe10d755bd039	0.998611	Bacteria	Bdellovibrionota	Oligoflexia	Oligoflexales	Oligoflexaceae	uncultured	uncultured_bacterium
ad2726e033bd8810907d5bd051a575a6	1	Bacteria	Proteobacteria	Alphaproteobacteria	Rhodobacterales	Rhodobacteraceae
ce510b08ada454c7ff20c62efc09e58f	0.999998	Bacteria	Proteobacteria	Gammaproteobacteria	Xanthomonadales	Xanthomonadaceae	Stenotrophomonas
4f67a3912ccc027d5be37dd29444a33f	0.870165	Bacteria	Proteobacteria
a66cfb9ef56cf7a841cba08ed3e74a87	0.998695	Bacteria	Planctomycetota	Phycisphaerae	Phycisphaerales	Phycisphaeraceae	SM1A02	uncultured_Algisphaera
c07de1c58f020f54edea63acb6df98bf	0.999999	Bacteria	Planctomycetota	Phycisphaerae	Phycisphaerales	Phycisphaeraceae	SM1A02
c4c73bf5614b8219fa7450476fda1390	0.807887	Bacteria	Proteobacteria	Alphaproteobacteria	Rhodobacterales	Rhodobacteraceae	uncultured
8ee3f6a5ad530532269242cc5194bd84	0.999997	Bacteria	Proteobacteria	Alphaproteobacteria	Rhodobacterales	Rhodobacteraceae
c7c964dc6c6838709d0c8d277eddb1c4	0.999999	Bacteria	Chloroflexi	Anaerolineae	SBR1031	A4b	A4b
50dd6c9de0028365bdb3e1541bd8dbdf	1	Bacteria	Proteobacteria	Gammaproteobacteria	Pseudomonadales	Moraxellaceae	Acinetobacter
e682fc6f28baa1ae2cc9bf90694ead98	0.758146	Bacteria	Bdellovibrionota	Bdellovibrionia	Bdellovibrionales	Bdellovibrionaceae	OM27_clade	uncultured_bacterium
984af7d3a3f6dd6675d9548dba49c408	0.998861	Bacteria	Firmicutes	Bacilli	Bacillales	Bacillaceae	Bacillus
bec44b4c16594d169d34d2683779b6ce	1	Bacteria	Fusobacteriota	Fusobacteriia	Fusobacteriales	Fusobacteriaceae	Fusobacterium
4ad02a66afe31bcab88ddc76acec54d1	0.991476	Bacteria	Actinobacteriota	Actinobacteria	Actinomycetales	Actinomycetaceae	Actinomyces	Schaalia_odontolytica
9d50eb2ca48578ed4f9a46b8bfee58d9	0.90046	Bacteria	Deinococcota	Deinococci	Deinococcales	Deinococcaceae	Deinococcus	uncultured_bacterium
91ff132f0a25a5ed542b10a176c262d6	0.814973	Bacteria	Proteobacteria	Gammaproteobacteria	Burkholderiales	Methylophilaceae	Methylotenera	uncultured_beta
9a8a3ce1c27ac4a7b28f8ea7311a8d01	0.707268	Bacteria	Cyanobacteria	Sericytochromatia	Sericytochromatia	Sericytochromatia	Sericytochromatia	metagenome
f04f4405c3ff440430f428046bb502b6	1	Bacteria	Proteobacteria	Alphaproteobacteria	Rhodobacterales	Rhodobacteraceae
9fc35cd7399c6e1c8e847d24af7b72a4	0.995737	Bacteria	Proteobacteria	Gammaproteobacteria	Enterobacterales	Alteromonadaceae	Alishewanella
fe77fefae1dd390728fdf9834f45f8f3	0.833659	Bacteria	Proteobacteria	Alphaproteobacteria	Rhodobacterales	Rhodobacteraceae	Ketogulonicigenium	Ketogulonicigenium_vulgare
8c2c346159d0ebcc9f914c4933b45bf6	0.98766	Bacteria	Proteobacteria	Alphaproteobacteria	Rhizobiales	Rhizobiaceae	uncultured
1e0b318fb169e98e7ed80f087744fb08	0.939856	Bacteria	Proteobacteria	Gammaproteobacteria	Enterobacterales	Vibrionaceae	Vibrio
509e04c3fed0302928d9823c24d2973f	0.901767	Bacteria	Proteobacteria	Alphaproteobacteria	Micavibrionales	Micavibrionaceae	uncultured	uncultured_bacterium
7b699d5bda5a88541299d9a98b579699	0.999997	Bacteria	Proteobacteria	Gammaproteobacteria	Pseudomonadales	Moraxellaceae	Enhydrobacter
5bdcc8fff8986269c3782a74527ad7b3	0.902712	Bacteria	Proteobacteria	Gammaproteobacteria	Pseudomonadales	KI89A_clade	KI89A_clade	uncultured_bacterium
458862caf00d91d98195a2f52819a502	0.876111	Bacteria	Proteobacteria	Gammaproteobacteria	Pseudomonadales	Pseudomonadaceae	Pseudomonas	bromate-reducing_bacterium
9939fd4a5913dcd4b3263f7af2388d2f	0.909451	Bacteria	Proteobacteria	Alphaproteobacteria	Rhizobiales	Hyphomicrobiaceae	Pedomicrobium	uncultured_Hyphomicrobium
183975bb70cb12a1037823d4f6b7a9d4	0.947938	Bacteria	Bacteroidota	Bacteroidia	Flavobacteriales	Crocinitomicaceae	Crocinitomix	uncultured_Crocinitomix
c6d942cbc8b66bd258ce6e244ea96a46	0.999737	Bacteria	Patescibacteria	Parcubacteria	Candidatus_Campbellbacteria	Candidatus_Campbellbacteria	Candidatus_Campbellbacteria	uncultured_bacterium
6cfcb015a00c6f3fb16e6eec63f4a35c	0.998854	Bacteria	Actinobacteriota	Actinobacteria	Micrococcales	Micrococcaceae	Micrococcus
ccaa936c30d3a974330587fc75fb8391	0.97325	Bacteria	Proteobacteria	Alphaproteobacteria	Rhodobacterales	Rhodobacteraceae	Marivita
c8c1a16c29968037a1c670f0f836d2d6	0.86206	Bacteria	Proteobacteria	Alphaproteobacteria	Rickettsiales	AB1	AB1	uncultured_bacterium
c4e42fa56f78fe914db91db341c9fc9e	0.999406	Bacteria	Myxococcota	Polyangia	Blfdi19	Blfdi19	Blfdi19	uncultured_bacterium
07681d27b346b7befaa6c4c7f73237da	0.999155	Bacteria	Proteobacteria	Gammaproteobacteria	Enterobacterales	Pseudoalteromonadaceae	Pseudoalteromonas
0e2f70d2db0c34d687f3d3608be72190	1	Bacteria	Planctomycetota	OM190	OM190	OM190	OM190
8b3c3021ef1c920ac296542c4756a2ec	0.995549	Bacteria	Proteobacteria	Gammaproteobacteria	Arenicellales	Arenicellaceae	Arenicella	uncultured_bacterium
cb303ccacf145b8ad4db101bdfdc0069	0.929813	Bacteria	Proteobacteria	Alphaproteobacteria	Parvibaculales	PS1_clade	PS1_clade	uncultured_bacterium
8ebee11e25d21b5ae058c04c9da20c55	0.792391	Bacteria	Firmicutes	Bacilli	Bacillales	Bacillaceae	Bacillus
94701badc2c522073c3c099aec2c190f	0.918962	Bacteria	Proteobacteria	Alphaproteobacteria	Sphingomonadales	Sphingomonadaceae	Sphingomonas
bacbf89777c5d6931855dfa964677585	0.907442	Bacteria	Myxococcota	Polyangia	Polyangiales	BIrii41	BIrii41	uncultured_bacterium
7c641fe9f68858eab3f67cbefc1f44db	0.999941	Bacteria	Patescibacteria	Saccharimonadia	Saccharimonadales	Saccharimonadaceae	TM7a	uncultured_bacterium
ffb8907bd89288b1989828d712a3a29d	0.778886	Bacteria	Myxococcota	Polyangia	Polyangiales	Sandaracinaceae	uncultured	uncultured_delta
c97fe073245bcacae74c3ff1ee46df93	0.999983	Bacteria	Proteobacteria	Gammaproteobacteria	Pseudomonadales	Halieaceae
123f009d7bf1d3b13f9c4eb232802095	0.777531	Bacteria	Proteobacteria	Alphaproteobacteria	Rhodobacterales	Rhodobacteraceae	Sulfitobacter
4e202b5d943851f783c185c97804138b	0.978378	Bacteria	Proteobacteria	Gammaproteobacteria	Enterobacterales	Alteromonadaceae	uncultured	uncultured_bacterium
7ba54425e9d6a8d5142300701457adae	0.849732	Bacteria	Proteobacteria	Gammaproteobacteria	Pseudomonadales	Halieaceae	OM60(NOR5)_clade
0b727db83751f30384334b951b9ea9ab	0.990527	Bacteria	Bacteroidota	Bacteroidia	Chitinophagales	Saprospiraceae	Phaeodactylibacter	uncultured_bacterium
afbaf9a5ec1a49109d8d8996c36b1a40	0.999999	Bacteria	Bdellovibrionota	Bdellovibrionia	Bdellovibrionales	Bdellovibrionaceae	OM27_clade
e8bee76313640b130aeea3f35ed77b69	0.948274	Bacteria	Proteobacteria	Alphaproteobacteria	Rhodobacterales	Rhodobacteraceae	Pseudophaeobacter
064ec559137e75d5f3c44a5d1bc0f29c	0.974733	Bacteria	Bacteroidota	Rhodothermia	Rhodothermales	Rhodothermaceae	Rhodothermaceae	uncultured_bacterium
b90a25d9870de1984abe52f12ecc90c0	1	Bacteria	Bacteroidota	Bacteroidia	Bacteroidales	Prevotellaceae	Prevotella_7
a9b204a159127c968e8a2e0f4f108903	0.967946	Bacteria	Firmicutes	Clostridia	Oscillospirales	Ethanoligenenaceae	Ethanoligenens	uncultured_bacterium
211d4e83aeb8883c922b62523fc602ee	0.999953	Bacteria	Bacteroidota	Bacteroidia	Flavobacteriales	Flavobacteriaceae	Maritimimonas	uncultured_marine
2420c3b5478f535a982563e6ee68d41e	0.999991	Bacteria	Bacteroidota	Bacteroidia	Bacteroidales	Dysgonomonadaceae	Dysgonomonas	uncultured_bacterium
5008b4473eb70043cb8f6ad55623a5b3	0.996276	Bacteria	Proteobacteria	Gammaproteobacteria	Granulosicoccales	Granulosicoccaceae	Granulosicoccus	uncultured_bacterium
47ae3f4929614537c915d1c59be968c1	0.998267	Bacteria	Proteobacteria	Alphaproteobacteria	Rhizobiales	Rhizobiaceae	Cohaesibacter	uncultured_bacterium
d2e71cf45a15bd8464d73a5043ee084f	1	Bacteria	Proteobacteria	Gammaproteobacteria
91c32ccf230dc585caf8ebe1ad57e3ee	0.977311	Bacteria	Proteobacteria	Gammaproteobacteria	Enterobacterales	Vibrionaceae	Vibrio
d4b4dc2830e02e11999b68e03d36f0c5	1	Bacteria	Firmicutes	Bacilli	Lactobacillales	Carnobacteriaceae	Dolosigranulum
46f90846b6e538e165312a75ad77edc1	0.871508	Bacteria	Proteobacteria	Alphaproteobacteria	Sphingomonadales	Sphingomonadaceae	Sphingorhabdus
023f970ba9470dbd7ff12269f38dcf55	0.999657	Bacteria	Proteobacteria	Alphaproteobacteria	Azospirillales	Azospirillaceae	Skermanella
90a4067d0b528cc7d57b9b010d562337	1	Bacteria	NB1-j	NB1-j	NB1-j	NB1-j	NB1-j
15e5f988d42799aab22868f7a9219d6b	0.739496	Bacteria	Proteobacteria	Gammaproteobacteria	Gammaproteobacteria_Incertae_Sedis	Unknown_Family	Marinicella	uncultured_bacterium
b50e40b3085d9e3016b20a9383f63beb	0.993539	Bacteria	Desulfobacterota	Desulfuromonadia	Bradymonadales	Bradymonadales	Bradymonadales	uncultured_delta
b2cb2cde1b46dccac7fb4c1e41670f62	0.995323	Bacteria	Actinobacteriota	Actinobacteria	Propionibacteriales	Nocardioidaceae	Marmoricola
a2260d9fdc6fed350e9a10df422f5666	0.997454	Bacteria	Planctomycetota	Planctomycetes	Isosphaerales	Isosphaeraceae	Tundrisphaera	uncultured_bacterium
746ce94c12f2e5b3f84d78430af89fc8	0.810843	Bacteria	Myxococcota	Polyangia	Polyangiales	Sandaracinaceae	uncultured	uncultured_delta
f81fb48b0d0466af4150be1c517bcc60	0.990566	Bacteria	Firmicutes	Clostridia	Lachnospirales	Defluviitaleaceae	Defluviitalea	Lachnospiraceae_bacterium
c4aaad1d23842f4b88188828e5b4307b	0.892293	Bacteria	Proteobacteria	Gammaproteobacteria	EC3	EC3	EC3	uncultured_bacterium
a772b37492f5847777da8fb42ef1b54c	0.833955	Bacteria	Bacteroidota	Bacteroidia	Flavobacteriales	Schleiferiaceae	Schleiferia	uncultured_bacterium
5e7e6da444f886dd0decef25e5103aa2	0.927576	Bacteria	Bacteroidota	Bacteroidia	Flavobacteriales	NS9_marine_group	NS9_marine_group	uncultured_Bacteroidetes
f28eef1f4dde1ce8c17fd2ab4e67957e	0.84714	Bacteria	Proteobacteria	Alphaproteobacteria	NRL2	NRL2	NRL2	uncultured_marine
9bdd6000205c195ca42bfba84ca43202	0.997419	Bacteria	Bacteroidota	Bacteroidia	Cytophagales	Cyclobacteriaceae	Ekhidna	Ekhidna_sp.
d6c109754c18fe9c393e9468c2f0c82b	0.732771	Bacteria	Proteobacteria	Alphaproteobacteria	Caulobacterales	Caulobacteraceae	Brevundimonas	Brevundimonas_terrae
5eaeda3e69c468802b21dff05d844e90	0.985585	Bacteria	Bacteroidota	Bacteroidia	Flavobacteriales	Cryomorphaceae	uncultured	hydrothermal_vent
d07f97ae5dd705a93e2bd5538a1c568c	0.978131	Bacteria	Firmicutes	Clostridia	Peptostreptococcales-Tissierellales	Anaerovoracaceae	Mogibacterium	Mogibacterium_timidum
0ea84311d976392ace3c67793848d4e2	0.798617	Bacteria	Proteobacteria	Gammaproteobacteria	Burkholderiales	Comamonadaceae	Schlegelella	uncultured_bacterium
f39732fbe4cb06d6211339e2179af4d7	0.972508	Bacteria	Proteobacteria	Alphaproteobacteria	Rickettsiales	SM2D12	SM2D12	uncultured_bacterium
67f4972f3ef5f703df3fc9a12d12943b	0.910033	Bacteria	Proteobacteria	Gammaproteobacteria	uncultured	uncultured	uncultured	uncultured_organism
5d8a166feecced94e75354b8e117de9c	0.874646	Bacteria	Bdellovibrionota	Bdellovibrionia	Bacteriovoracales	Bacteriovoracaceae	Peredibacter	uncultured_delta
435302d260a3666d8f43dddcac53cae8	0.998533	Bacteria	Bacteroidota	Bacteroidia	Bacteroidales	Dysgonomonadaceae	Dysgonomonas	Dysgonomonas_gadei
8000a4f1c118795a94a1b255a67c85e1	0.935521	Bacteria	Proteobacteria	Gammaproteobacteria	EC3	EC3	EC3	uncultured_bacterium
170173625adb7d3933163014b01d0c0b	0.999889	Bacteria	Bdellovibrionota	Bdellovibrionia	Bacteriovoracales	Bacteriovoracaceae	Peredibacter	uncultured_Peredibacter
50c1810be0154dc19a7e6bc2373baed7	0.705031	Bacteria	Verrucomicrobiota	Chlamydiae	Chlamydiales	Simkaniaceae
e9f4d85a2c69cc83d4c54101a211081b	0.999946	Bacteria	Actinobacteriota	Actinobacteria	Micrococcales	Microbacteriaceae	Microbacterium
dfd483e204ae73fbef94411b6f38d1bc	0.773745	Bacteria	Patescibacteria	Gracilibacteria	Gracilibacteria	Gracilibacteria	Gracilibacteria	uncultured_bacterium
96556d8ed1161fe9bf1ee76be56d242d	0.986054	Bacteria	Proteobacteria	Alphaproteobacteria	Rhizobiales	Rhizobiaceae	uncultured	uncultured_bacterium
b960f9d09fa108623ea4a71cfcd103f8	0.964021	Bacteria	Proteobacteria	Alphaproteobacteria	Micavibrionales	Micavibrionaceae	uncultured	uncultured_organism
84a941bce9b6e1c594bb31f3717ea2d4	0.965975	Bacteria	Proteobacteria	Alphaproteobacteria	Rhizobiales	Methyloligellaceae	uncultured	uncultured_Rhizobiales
a7079aee244c6177976f43704d792a59	0.999984	Bacteria	Bacteroidota	Bacteroidia	Flavobacteriales	Cryomorphaceae	Owenweeksia	uncultured_marine
48b70b4d0ed8842ba810992bebc3a2fe	1	Bacteria	Proteobacteria	Gammaproteobacteria	Enterobacterales	Alteromonadaceae
46a10d4e1b23726385d8496625af9d20	0.852868	Bacteria	Bacteroidota	Bacteroidia	Flavobacteriales	Cryomorphaceae	Vicingus	uncultured_Cryomorphaceae
a69ea84159b1b9fb7d62eda08718ed0e	0.808069	Bacteria	Bacteroidota	Bacteroidia	Bacteroidales	Prevotellaceae	Prevotella_7	Prevotella_jejuni
2fbaa9d84225ec40dae6a89ed9ee2bc7	0.999986	Bacteria	Proteobacteria	Gammaproteobacteria	Pseudomonadales	Pseudomonadaceae	Pseudomonas
a5371929d3afec413232994b647b408b	0.832405	Bacteria	SAR324_clade(Marine_group_B)	SAR324_clade(Marine_group_B)	SAR324_clade(Marine_group_B)	SAR324_clade(Marine_group_B)	SAR324_clade(Marine_group_B)	uncultured_bacterium
040cb5b2a0642e82c3aaa8ae2518d8c3	0.747628	Bacteria	Proteobacteria	Alphaproteobacteria	Parvibaculales	PS1_clade	PS1_clade	uncultured_bacterium
d4837b9837008c97841a1ecc191b27f3	0.998334	Bacteria	Bdellovibrionota	Bdellovibrionia	Bdellovibrionales	Bdellovibrionaceae	Bdellovibrio	uncultured_marine
d17937615486c3dcaae214250f9faaa8	0.733645	Bacteria	Firmicutes	Bacilli	Lactobacillales	Vagococcaceae	Vagococcus
1d91d783bb1aa34fc899edd4823089f9	0.997974	Bacteria	Proteobacteria	Alphaproteobacteria	Micavibrionales	uncultured	uncultured
75f0d6c095b2db9c71f8d6635c8eae9e	1	Bacteria	Proteobacteria	Gammaproteobacteria
bd716df1c5ff7df5d427a6ccb9bbfb1c	0.746423	Bacteria	Proteobacteria	Alphaproteobacteria	Rhodobacterales	Rhodobacteraceae	Yoonia-Loktanella	uncultured_bacterium
9e108c3cbd6f33098034e5a6c2978a3e	0.951318	Bacteria	NB1-j	NB1-j	NB1-j	NB1-j	NB1-j	uncultured_organism
632d70a88685439fb9cefb54cc7ad3ef	0.999047	Bacteria	Bdellovibrionota	Bdellovibrionia	Bacteriovoracales	Bacteriovoracaceae	Peredibacter	uncultured_Peredibacter
78903544a32b410c24977a46fe1be3bc	0.99742	Bacteria	Firmicutes	Bacilli	Lactobacillales	Carnobacteriaceae	Alkalibacterium
5e866925172e6696b1cc4d22e7fc5cfa	0.996712	Bacteria	Bacteroidota	Bacteroidia	Chitinophagales	uncultured	uncultured	uncultured_Bacteroidetes
88f9895d656091536c76e9d0639a3106	1	Bacteria	Bdellovibrionota	Bdellovibrionia	Bdellovibrionales	Bdellovibrionaceae	Bdellovibrio
a58a54a962ffeba4786318225c98a75f	1	Bacteria	Proteobacteria	Alphaproteobacteria	Rhodobacterales	Rhodobacteraceae
133030cf81c67e2c36a7535d81e27412	1	Bacteria	Proteobacteria	Gammaproteobacteria	Pseudomonadales	Moraxellaceae	Acinetobacter
1ba504d62fdf4370d474d983aac83826	1	Bacteria	Chloroflexi	Gitt-GS-136	Gitt-GS-136	Gitt-GS-136	Gitt-GS-136
0b5aa667f730c6ed21ef248bebec3b8e	0.758181	Bacteria	Proteobacteria	Alphaproteobacteria	Micavibrionales	uncultured	uncultured	uncultured_bacterium
a6ee75e7cb2892022a25d911eb6d3e0b	0.999988	Bacteria	Proteobacteria	Gammaproteobacteria	Enterobacterales	Pseudoalteromonadaceae	Pseudoalteromonas
ad11d66c953dd46d7017cf4dc2727eee	0.925871	Bacteria	Proteobacteria	Gammaproteobacteria	Enterobacterales	Vibrionaceae	Vibrio
82a821564cdad53ed4c1096e993dbf26	0.841143	Bacteria	Proteobacteria	Gammaproteobacteria	Pseudomonadales	Saccharospirillaceae	Bermanella
b282f3357454e351cc8a22bd09bf09c2	0.846747	Bacteria	Proteobacteria	Alphaproteobacteria	Rickettsiales	SM2D12	SM2D12	uncultured_bacterium
af37995638ada1a78ff2a389fb674955	0.887737	Bacteria	Proteobacteria	Alphaproteobacteria	Rhizobiales	Rhizobiaceae	Pseudahrensia	uncultured_bacterium
fd3539517fe736c6eb11033a2d606962	0.99994	Bacteria	Verrucomicrobiota	Verrucomicrobiae	Opitutales	Puniceicoccaceae
228db50bb800e73d624c507a4f45d41f	1	Bacteria	Proteobacteria	Alphaproteobacteria	Rhodobacterales	Rhodobacteraceae
2b7d0f9dbfe1f8c8b83f77e24778f0e4	0.896538	Bacteria	Proteobacteria	Gammaproteobacteria	Pseudomonadales	Pseudomonadaceae	Pseudomonas	Pseudomonas_pachastrellae
afb2f933b8a01130b7a8ad25a89d7ac7	0.998671	Bacteria	Proteobacteria	Alphaproteobacteria	Rhizobiales	Rhizobiaceae	Allorhizobium-Neorhizobium-Pararhizobium-Rhizobium
1a88ea4ca896f83262993d78c06d4629	1	Bacteria	Bacteroidota	Bacteroidia	Flavobacteriales	Flavobacteriaceae
e84e27b2fa3a09b9593bafb202660e28	0.866012	Bacteria	Proteobacteria	Alphaproteobacteria	Rhodobacterales	Rhodobacteraceae	Sulfitobacter
a5e7413e5bb748c3196d8b5cb324f389	0.7366	Bacteria	Firmicutes	Bacilli	Lactobacillales	Streptococcaceae	Streptococcus	Streptococcus_anginosus
192c6a2036145c908ac48bbd6027ba9a	1	Bacteria	Patescibacteria	Saccharimonadia	Saccharimonadales	Saccharimonadales	Saccharimonadales
570f95f2f4c1958427e2c28c2f520604	0.99912	Bacteria	Bacteroidota	Bacteroidia	Flavobacteriales	Weeksellaceae	Chryseobacterium
f626cb79706c7288086a8dd247a72468	0.909877	Bacteria	Proteobacteria	Alphaproteobacteria	Rickettsiales	AB1	AB1	Sinorickettsia_chlamys
a58881f04a2db81a4c2b96f124f271b2	0.887346	Bacteria	Bacteroidota	Bacteroidia	Flavobacteriales	Flavobacteriaceae	Croceitalea	uncultured_bacterium
ec860481da14db98b8ba02a8030b3469	0.955405	Bacteria	Myxococcota	Polyangia	Polyangiales	Polyangiaceae	Sorangium	Sorangium_cellulosum
c1b59675fd7fb1571c236f374bb56aa5	0.725566	Bacteria	Proteobacteria	Gammaproteobacteria	Xanthomonadales	Xanthomonadaceae	SN8	uncultured_Xanthomonas
fde0bdcaa586fcb417711f0dac3054ac	0.959279	Bacteria	Proteobacteria	Gammaproteobacteria	uncultured	uncultured	uncultured	uncultured_bacterium
49bf972aabd04a9db0c73c14c16b0d17	0.999733	Bacteria	Bacteroidota	Bacteroidia	Chitinophagales	Saprospiraceae	uncultured
7c31333feaca603aee573c9cf4343de8	0.893917	Bacteria	Proteobacteria	Alphaproteobacteria	Rhodobacterales	Rhodobacteraceae	Sulfitobacter
440554bd08827007ad92a774cb1eb471	0.999993	Bacteria	Proteobacteria	Alphaproteobacteria
96bd72497545ddc9c68c7cbe34ef96c6	0.998389	Bacteria	Actinobacteriota	Actinobacteria	Micrococcales	Microbacteriaceae	Microbacterium
a444aa57c3a9235a29483abcf1cb45f0	0.879251	Bacteria	Proteobacteria	Gammaproteobacteria	Burkholderiales	Comamonadaceae	Pelomonas
98e4ad9b778dba7ba20bd74ad5616221	0.961556	Bacteria	Firmicutes	Clostridia	Lachnospirales	Defluviitaleaceae	Defluviitalea	Lachnospiraceae_bacterium
fad45bf97f12195eaf627c99e09ec031	0.999998	Bacteria	Proteobacteria	Alphaproteobacteria	Paracaedibacterales	Paracaedibacteraceae	uncultured	uncultured_bacterium
e378030fe607099299cfb64c299c0d4c	0.997405	Bacteria	Firmicutes	Bacilli	Lactobacillales	Carnobacteriaceae	Alkalibacterium
18c49bd03a3f6e98f93222f04f9a8e09	0.994271	Bacteria	Proteobacteria	Alphaproteobacteria	Rickettsiales	Rickettsiaceae	Candidatus_Megaira
0a295590075349b66e38989ab455a19f	0.984997	Bacteria	Bacteroidota	Bacteroidia	Chitinophagales	Saprospiraceae	uncultured
569418df588c6249c6525811063aacf5	0.984009	Bacteria	Firmicutes	Clostridia	Peptostreptococcales-Tissierellales	Family_XI	Finegoldia	uncultured_bacterium
9ad45c3d77621305a712fa3cb567d642	0.9713	Bacteria	Proteobacteria	Alphaproteobacteria	Sneathiellales	Sneathiellaceae	Sneathiella	uncultured_bacterium
725afc38e66b197479d0a2cd182549c7	0.995341	Bacteria	Proteobacteria	Gammaproteobacteria	Enterobacterales	Vibrionaceae	Vibrio
b2ee347157d43aca2a5c861ed945709d	0.929516	Bacteria	Proteobacteria	Gammaproteobacteria	Burkholderiales	Comamonadaceae	Schlegelella	uncultured_bacterium
cba505444eb251cbb0dd480e437a0fd0	0.866387	Bacteria	Bacteroidota	Bacteroidia	Bacteroidales	Porphyromonadaceae	Porphyromonas	unidentified
084b76e6a6a22a721efa5107405dac3b	0.999988	Bacteria	Proteobacteria	Alphaproteobacteria	Sphingomonadales	Sphingomonadaceae
214efd1ee3d24bb3d0283cea5484b370	0.993319	Bacteria	Firmicutes	Bacilli	Lactobacillales	Enterococcaceae	Enterococcus
005e5116ee8568a81ba3ffd438d838b3	0.999986	Bacteria	Desulfobacterota	Desulfuromonadia	Bradymonadales	Bradymonadales	Bradymonadales
4f222efb5b8c5a2e13f1ef740e809920	0.993826	Bacteria	Bacteroidota	Bacteroidia	Flavobacteriales	Cryomorphaceae	Vicingus	uncultured_bacterium
fc0e18de84ce881e99ead4ff12382211	0.998326	Bacteria	Proteobacteria	Gammaproteobacteria	Enterobacterales	Vibrionaceae	Vibrio
af90cf77d8c489e138f5af7efc82dbb7	0.999809	Bacteria	Proteobacteria	Gammaproteobacteria	Enterobacterales	Vibrionaceae	Enterovibrio
073da45c6ca38258bf2e76e8dcee1a35	0.738563	Bacteria	Proteobacteria	Gammaproteobacteria	Pseudomonadales	OM182_clade	OM182_clade	uncultured_gamma
713778e69a34a812d359d13d86a5e9bc	0.742669	Bacteria	Proteobacteria	Gammaproteobacteria	Pseudomonadales	Halieaceae	OM60(NOR5)_clade	uncultured_gamma
6ab08cc7ccfb3ae4052ea0d6e6df6010	0.991113	Bacteria	Proteobacteria	Alphaproteobacteria	Rickettsiales	SM2D12	SM2D12
a55db783e1a5b198f99166a42c10da78	0.863475	Bacteria	Bacteroidota	Bacteroidia	Chitinophagales	Saprospiraceae	Lewinella	marine_bacterium
d20be32042613a7d370c8abf09407eb9	0.889631	Bacteria	Bacteroidota	Bacteroidia	Flavobacteriales	NS9_marine_group	NS9_marine_group	uncultured_Flavobacteriales
a903c0d94653e35b8c4a3db61f9d0421	0.932338	Bacteria	Proteobacteria	Gammaproteobacteria	Enterobacterales	Vibrionaceae	Vibrio
a8dbfaa0a04b41e11160194a09313f90	0.946539	Bacteria	Planctomycetota	OM190	OM190	OM190	OM190	marine_metagenome
73a6181f28c0fb5342f0e743dc6f23f0	1	Bacteria	Proteobacteria	Alphaproteobacteria	Rhodobacterales	Rhodobacteraceae
43d7fc7b85093a21d6dd4681a1c0378c	0.98691	Bacteria	Planctomycetota	Pla4_lineage	Pla4_lineage	Pla4_lineage	Pla4_lineage	uncultured_bacterium
11daffd4577ca3a866b6caeee7dbaf0b	0.731232	Bacteria	Bdellovibrionota	Bdellovibrionia	Bacteriovoracales	Bacteriovoracaceae	Halobacteriovorax	Halobacteriovorax_marinus
64bd13008d83ffa90fc8a36e6a20ebdf	0.725643	Bacteria	Proteobacteria	Alphaproteobacteria	Micavibrionales	uncultured	uncultured	uncultured_organism
8355a33f5be1a4ee6078d4f674ec946d	0.99991	Bacteria	SAR324_clade(Marine_group_B)	SAR324_clade(Marine_group_B)	SAR324_clade(Marine_group_B)	SAR324_clade(Marine_group_B)	SAR324_clade(Marine_group_B)	uncultured_organism
9282267753d578021a867ade5ca31ebe	0.999942	Bacteria	Firmicutes	Bacilli	Staphylococcales	Staphylococcaceae	Staphylococcus
2459f21a513b5c2a4cdadb0cde60e00e	0.907093	Bacteria	Bacteroidota	Bacteroidia	Bacteroidales	Prevotellaceae	Prevotella_7	uncultured_bacterium
997c8d528e7ae38c5720a2d4a7cfc271	0.932111	Bacteria	Firmicutes	Bacilli	Lactobacillales	Aerococcaceae	Globicatella	Globicatella_sp.
0e7f78e494e734305ea59cd0caafa1b8	0.786091	Bacteria	Firmicutes	Clostridia	Peptostreptococcales-Tissierellales	Peptostreptococcaceae	Filifactor	Filifactor_alocis
b351cc9551758d5aafe1ac6c339b24fe	0.9997	Bacteria	Firmicutes	Bacilli	Staphylococcales	Staphylococcaceae	Staphylococcus
4ea84a5a4253b58c1561e792fa9f7764	0.88475	Bacteria	Firmicutes	Bacilli	Paenibacillales	Paenibacillaceae	Paenibacillus
b56ba59218665916828f965d8b45f1b9	0.777121	Bacteria	Proteobacteria	Gammaproteobacteria	uncultured	uncultured	uncultured	uncultured_bacterium
e0d39a8d67fef2b3130fb53ebe84ce63	0.999559	Bacteria	Proteobacteria	Gammaproteobacteria	Enterobacterales	Vibrionaceae	Enterovibrio
8b43529dc6b8383e6fccd29472b3a9d8	0.913244	Bacteria	Proteobacteria	Gammaproteobacteria	Burkholderiales	Comamonadaceae	Curvibacter
7982643b7400a563b9a969a730083dad	0.984676	Bacteria	Myxococcota	Polyangia	Haliangiales	Haliangiaceae	Haliangium	uncultured_deep-sea
60b8386010123e187755609f7c4ed86a	0.930032	Bacteria	Proteobacteria	Alphaproteobacteria	Rhizobiales	Hyphomicrobiaceae	Filomicrobium	uncultured_bacterium
90230d9d447a2d30bd480eee5f03772a	0.999998	Bacteria	Actinobacteriota	Actinobacteria	Propionibacteriales	Nocardioidaceae	Nocardioides
e121aeb579e07a40c99b0f24d38735b7	0.983576	Bacteria	Proteobacteria	Alphaproteobacteria	Rhodobacterales	Rhodobacteraceae	Marivita
54e439032eb6b640a57133d15154644b	0.904023	Bacteria	Bdellovibrionota	Bdellovibrionia	Bdellovibrionales	Bdellovibrionaceae	Bdellovibrio	uncultured_bacterium
99fe7d9f06c3a90b4d33b52b9ca8f097	0.973835	Bacteria
282aaae70f7c37c69e3a69e7cbb6112e	0.998572	Bacteria	Proteobacteria	Gammaproteobacteria	Enterobacterales	Vibrionaceae	Vibrio
d2a6ac9e463d4c0b975b2d3c3ea356a3	0.825617	Bacteria	Proteobacteria	Alphaproteobacteria	Rhodobacterales	Rhodobacteraceae	Amylibacter
79a1d868423bbe151df3a5dabf8e61e3	1	Bacteria	Firmicutes	Bacilli	Lactobacillales	Streptococcaceae	Streptococcus
ff9a209b561fbfa5c789b30b8f27ecf4	0.999994	Bacteria	Proteobacteria	Gammaproteobacteria	Pseudomonadales	Halieaceae
41ee6a6dca343052c3fb54a769dbbaaa	0.737645	Bacteria	Bacteroidota	Bacteroidia	Flavobacteriales	Cryomorphaceae	Vicingus	uncultured_bacterium
0ab77d47f9e2f7a24b441ab8ce3e224c	1	Bacteria	Actinobacteriota	Actinobacteria	Corynebacteriales	Corynebacteriaceae	Corynebacterium
7fb5f31406141d5b52a0f3a0445e39d1	0.999751	Bacteria	Proteobacteria	Gammaproteobacteria	Enterobacterales	Vibrionaceae	Enterovibrio
c30738369788ea878be6954426e156f9	0.999661	Bacteria	Proteobacteria	Gammaproteobacteria	Enterobacterales	Vibrionaceae	Enterovibrio
e2f0d1e3b41e9407c084327fe627edaf	0.997231	Bacteria	Actinobacteriota	Actinobacteria	Micrococcales	Micrococcaceae	Micrococcus
0fa159eb9699d1f3c9328da03dc562cb	0.999993	Bacteria	Firmicutes	Clostridia	Clostridia_UCG-014	Clostridia_UCG-014	Clostridia_UCG-014
e551358ce6ab9d05a08639e38a0e2948	0.894352	Bacteria	Actinobacteriota	Actinobacteria	Propionibacteriales	Nocardioidaceae	Nocardioides	uncultured_Propionibacterineae
37b5fa8993cda7abd29e6313de2bcc0e	0.993392	Bacteria	Proteobacteria	Gammaproteobacteria	Xanthomonadales	Xanthomonadaceae	Xanthomonas
4de846c401e1809e6d49dadbaa3941fb	1	Bacteria	Proteobacteria	Alphaproteobacteria	Rhizobiales	Rhizobiales_Incertae_Sedis	Anderseniella
2c7bef6be89c66364b86771dfe7c73be	0.999935	Bacteria	Proteobacteria	Gammaproteobacteria	UBA10353_marine_group	UBA10353_marine_group	UBA10353_marine_group
1a91da5566268fe93ba444c5839b0100	0.866835	Bacteria	Proteobacteria	Gammaproteobacteria	Pseudomonadales	Alcanivoracaceae1	Alcanivorax	uncultured_gamma
8af6b584c1dd0f950d52b9770de7d0dd	1	Bacteria	Proteobacteria	Alphaproteobacteria
5260d3c59a2d546a4cbec7fc754fe01b	0.994404	Bacteria	Proteobacteria	Alphaproteobacteria	Sphingomonadales	Sphingomonadaceae	Sphingorhabdus
e6eb114b0a081f1efcf38d6e92552271	0.999996	Bacteria	Patescibacteria	Gracilibacteria	Candidatus_Abawacabacteria	Candidatus_Abawacabacteria	Candidatus_Abawacabacteria	uncultured_Microgenomates
adac69699832cfd7d9ff2df8c9ff78cb	1	Bacteria	Proteobacteria	Alphaproteobacteria	Rhodobacterales	Rhodobacteraceae
d8a08e8290a8c8eb32afa01678526a5e	0.999998	Bacteria	Proteobacteria	Gammaproteobacteria	Xanthomonadales	Xanthomonadaceae	Stenotrophomonas
dfb6eb2d86636106304b9c647fe4ec56	0.991869	Bacteria	Proteobacteria	Alphaproteobacteria	Micavibrionales	uncultured	uncultured	uncultured_bacterium
446bf74079f7f76f59541ae49153b2ce	0.722687	Bacteria	Proteobacteria	Gammaproteobacteria	Enterobacterales	Alteromonadaceae
74d445aceb10e1afd6c0ec6a8f4d8ec3	0.987908	Bacteria	Bacteroidota	Bacteroidia	Chitinophagales	Chitinophagaceae	Taibaiella	uncultured_Bacteroidetes
43539afc7e68994d078668a6b4440871	0.892806	Bacteria	Bacteroidota	Bacteroidia	Flavobacteriales	Flavobacteriaceae	Subsaxibacter	Aquaticitalea_lipolytica
3df587dd349a655b9d63f4f333116db2	0.716111	Bacteria	Proteobacteria	Gammaproteobacteria	Enterobacterales	Vibrionaceae	Vibrio	Vibrio_ichthyoenteri
5abe5f86231583ab008b5cb1a60cc030	0.796494	Bacteria	Proteobacteria	Alphaproteobacteria	Rhodobacterales	Rhodobacteraceae	Lentibacter	uncultured_bacterium
7ae3649d1e3bf7ea0e10df4d04c5a528	0.834679	Bacteria	Proteobacteria	Alphaproteobacteria	Sphingomonadales	Sphingomonadaceae	Sphingorhabdus	Sphingorhabdus_sp.
d16b122ca77201596dc80d44d6675c0a	0.761986	Bacteria	Proteobacteria	Alphaproteobacteria	Rhodobacterales	Rhodobacteraceae	Planktotalea	uncultured_bacterium
b246f2667abcf8f8f0580704b33d25bc	0.769121	Bacteria	Proteobacteria	Alphaproteobacteria	Rhodobacterales	Rhodobacteraceae	Litoreibacter
eb3f8c38b17815b31c48466f2c7d15b6	1	Bacteria	Proteobacteria	Gammaproteobacteria
50dfabf6586fe1aa8a044ddf58dcae9d	0.904797	Bacteria	Proteobacteria	Alphaproteobacteria	Sphingomonadales	Sphingomonadaceae	Sphingomonas
2e7aa78c8547a13fa4928b4646fe1d14	0.848306	Bacteria	Proteobacteria	Gammaproteobacteria	Burkholderiales	Oxalobacteraceae
7cb41993c0f9f23d47d4d8cf83d82414	0.90926	Bacteria	Proteobacteria	Gammaproteobacteria	Burkholderiales	Alcaligenaceae	Achromobacter
3d3bb06df80852d95c8914197448e42c	1	Bacteria	Firmicutes	Bacilli	Staphylococcales	Gemellaceae	Gemella
59cb2dba742074897dfd39bea30d0338	0.957867	Bacteria	Proteobacteria	Alphaproteobacteria	Micavibrionales	uncultured	uncultured	uncultured_bacterium
932572c46a5c931d0b191573bd8b7232	0.855559	Bacteria	Proteobacteria	Alphaproteobacteria	Caulobacterales	Hyphomonadaceae	uncultured	uncultured_Alphaproteobacteria
f2bb2c3a42fa846ac721e461887fe780	0.996146	Bacteria	Proteobacteria	Gammaproteobacteria	Pseudomonadales	Pseudomonadaceae	Pseudomonas
3f191923598d88263bd3a71a6da83c8d	0.935449	Bacteria	Thermotogota	Thermotogae	Thermotogales	Fervidobacteriaceae	Fervidobacterium	Fervidobacterium_pennivorans
9fbfacd4c5733097f48b539e0bce738e	0.820923	Bacteria	Proteobacteria	Gammaproteobacteria	uncultured	uncultured	uncultured	uncultured_bacterium
b96e8bd4ae22637ad8859a245cffd7e5	0.992806	Bacteria	Proteobacteria	Gammaproteobacteria	Burkholderiales	Burkholderiaceae
305caab2df0559da25534cc3c9da5a1a	0.999421	Bacteria	Proteobacteria	Gammaproteobacteria	Enterobacterales	Aeromonadaceae	Aeromonas
92a041c7da1bfe1de366dfda713479db	1	Bacteria	Firmicutes	Clostridia	Peptostreptococcales-Tissierellales	Family_XI	Anaerococcus
84e0197ffb56d60def53df63a5b0a839	0.85853	Bacteria	Proteobacteria	Alphaproteobacteria	Sphingomonadales	Sphingomonadaceae	Erythrobacter
c67685fd6cb8545996315a2d3c6eec49	0.950874	Bacteria	Deinococcota	Deinococci	Thermales	Thermaceae	Thermus	Thermus_scotoductus
eb1b1e009017fccc8411be2e2c4b1e29	0.961019	Bacteria	Patescibacteria	Parcubacteria	Candidatus_Campbellbacteria	Candidatus_Campbellbacteria	Candidatus_Campbellbacteria	uncultured_bacterium
2a81edfc9d000b7e8432825f4e34c248	0.821511	Bacteria	Proteobacteria	Alphaproteobacteria	Rickettsiales	SM2D12	SM2D12	metagenome
8175870f85719325e09dd4462848264c	0.807926	Bacteria	Bacteroidota	Bacteroidia	Flavobacteriales	Crocinitomicaceae	uncultured	uncultured_Bacteroidetes/Chlorobi
771b008f389a463995668f72074b3109	0.841581	Bacteria	Bacteroidota	Bacteroidia	Flavobacteriales	Weeksellaceae	Bergeyella	uncultured_bacterium
1c59e5585e11216a45b63933cee2fdcc	1	Bacteria	Proteobacteria	Gammaproteobacteria	Burkholderiales	Neisseriaceae
eefebf438158b7ea009bcfed347029fe	0.999609	Bacteria	Proteobacteria	Alphaproteobacteria	Rhodospirillales	Terasakiellaceae	uncultured	alpha_proteobacterium
787c6c7b1822e2f2a7effd42b729f842	0.999991	Bacteria	Proteobacteria	Gammaproteobacteria	Enterobacterales	Pseudoalteromonadaceae	Pseudoalteromonas
367a4294a3452af17d42c288733d224f	0.913754	Bacteria	Bacteroidota	Bacteroidia	Flavobacteriales	Cryomorphaceae	Vicingus	uncultured_bacterium
c05e97c0054428729afa6c915c3408ec	0.983263	Bacteria	Firmicutes	Clostridia	Peptostreptococcales-Tissierellales	Peptostreptococcaceae	Acetoanaerobium	uncultured_bacterium
4cff777608180a8ba277255a7743354f	0.969325	Bacteria	Proteobacteria	Gammaproteobacteria	Enterobacterales	Vibrionaceae	Vibrio
0090aa831b06363a63ae7ac7a6114322	0.999998	Bacteria	Proteobacteria	Gammaproteobacteria	Pseudomonadales	Moraxellaceae	Enhydrobacter
f3e3aa2a680d12c837d519a8ee0739ed	0.93876	Bacteria	Proteobacteria	Alphaproteobacteria	Rhizobiales	Rhizobiaceae	Pseudahrensia	uncultured_bacterium
bf43271b6b902a51a84e1924f2fcf9fe	0.998577	Bacteria	Chloroflexi	Chloroflexia	Thermomicrobiales	JG30-KF-CM45	JG30-KF-CM45	uncultured_bacterium
9140454a7712ac891f35c17fe860e013	0.941619	Bacteria	Patescibacteria	Parcubacteria	Candidatus_Campbellbacteria	Candidatus_Campbellbacteria	Candidatus_Campbellbacteria	uncultured_bacterium
296066871219d762c19ebb6cfff2b466	0.781656	Bacteria	Proteobacteria	Alphaproteobacteria	Sphingomonadales	Sphingomonadaceae	Erythrobacter
ed13cc59ab2e690a2d31e8a343e80321	0.999893	Bacteria	Margulisbacteria	Margulisbacteria	Margulisbacteria	Margulisbacteria	Margulisbacteria	uncultured_bacterium
0437ac9f36b38cb653acea478259843d	1	Bacteria	Bacteroidota	Bacteroidia	Flavobacteriales	Flavobacteriaceae
2ffae18beaef0aac0da35e70c74efeb3	0.983954	Bacteria	Proteobacteria	Alphaproteobacteria	Rhodobacterales	Rhodobacteraceae	Planktotalea
2ccfbf0b3737af8fce609744c5b781cf	1	Bacteria	Actinobacteriota	Actinobacteria	Corynebacteriales	Corynebacteriaceae	Corynebacterium
47690c058593560f7610babe9366d4ac	0.999991	Bacteria	Proteobacteria	Gammaproteobacteria	Enterobacterales	Shewanellaceae	Shewanella
3226bf0a536dba7aa86d5bbd25d6bb7d	0.99627	Bacteria	Bdellovibrionota	Bdellovibrionia	Bdellovibrionales	Bdellovibrionaceae	Bdellovibrio	uncultured_bacterium
377c1505527bdf244fab27831d15b623	1	Bacteria	Verrucomicrobiota	Chlamydiae	Chlamydiales
4585ce5ea5bb2571c468f8044827f589	0.998796	Bacteria	Proteobacteria	Alphaproteobacteria	Rickettsiales	Rickettsiaceae	uncultured	uncultured_bacterium
ee55a979506f960638ae8af520553259	0.999963	Bacteria	Proteobacteria	Alphaproteobacteria	Rickettsiales	Rickettsiaceae	Candidatus_Megaira
0e083b956d192e4ed8fbb95c7a79c98f	0.998545	Bacteria	Bacteroidota	Bacteroidia	Flavobacteriales	Flavobacteriaceae	Winogradskyella
b143ecbe28682843dfbee95e2876a949	0.992673	Bacteria	Proteobacteria	Alphaproteobacteria	Rhizobiales	Stappiaceae	Labrenzia
ffd97fa6e41744fde7134e4213a1f88a	0.999987	Bacteria	Proteobacteria	Alphaproteobacteria	Rickettsiales	Rickettsiaceae	Candidatus_Megaira
95ba43fc9163b7b6d172559d94252e87	0.999896	Bacteria	Proteobacteria	Gammaproteobacteria	Coxiellales	Coxiellaceae	Coxiella
9e288b54e241abce6d551fe31bead5b5	1	Bacteria	Proteobacteria	Alphaproteobacteria	Rhodobacterales	Rhodobacteraceae
4bbbb7ad02987060a9dfc0fba8be9a5e	1	Bacteria	Proteobacteria	Gammaproteobacteria	Pseudomonadales	Marinomonadaceae	Marinomonas
69081683cf7a733f086561ceee3ac311	0.714653	Bacteria	Proteobacteria	Alphaproteobacteria	Rhodobacterales	Rhodobacteraceae	Tabrizicola	uncultured_bacterium
09021ab075c491b962495c68a959c3cd	1	Bacteria	Bacteroidota	Bacteroidia	Flavobacteriales	Flavobacteriaceae
e105116c2018868e6b4809e3bcc15b42	0.999953	Bacteria	Proteobacteria	Alphaproteobacteria	Rhodospirillales	Rhodospirillaceae	Candidatus_Riegeria	uncultured_bacterium
0a22b5e524d993a180984d4f74e1544f	0.927724	Bacteria	Desulfobacterota	Desulfuromonadia	Bradymonadales	Bradymonadales	Bradymonadales	uncultured_bacterium
cb28a302a393139fde88fbb6994d5021	0.999979	Bacteria	Proteobacteria	Alphaproteobacteria	Caulobacterales	Caulobacteraceae	Brevundimonas
3d8a951405e7e8a4abfc311a0fb1683b	0.999998	Bacteria	Proteobacteria	Gammaproteobacteria
35b73ff622498db5420615a6fa536b97	0.999991	Bacteria	Actinobacteriota	Actinobacteria	Propionibacteriales	Propionibacteriaceae	Cutibacterium
cb96ea9c555b3344d62e4ff8d15e21a5	0.818342	Bacteria	Myxococcota	Polyangia	Polyangiales	Phaselicystidaceae	Phaselicystis
303f65442c3fdfa0cfeac97ed0b29a09	0.895493	Bacteria	Proteobacteria	Gammaproteobacteria	Burkholderiales	Comamonadaceae	Acidovorax
7338a6d3eda4fc59b552fa1cc5a03601	0.762433	Bacteria	Actinobacteriota	Actinobacteria	Micrococcales	Microbacteriaceae	Clavibacter
c944c610d88069009154c434d0c4049d	0.889278	Bacteria	Planctomycetota	Phycisphaerae	Phycisphaerales	Phycisphaeraceae	Urania-1B-19_marine_sediment_group	uncultured_bacterium
f9238eaf9d940d7f08e0b4996fdaff78	1	Bacteria	Proteobacteria	Alphaproteobacteria	Rickettsiales	Rickettsiales	Candidatus_Jidaibacter	uncultured_bacterium
[truncated: 2,323 more rows]

## Sheet: Taxonomy GUT
Supplementary table 6. Summary of all deduced taxonomic units and confidence scores in all gut samples prior to chloroplast filtering
Feature ID	Confidence	Domain	Phylum	Class	Order	Family	Genus	Species
4a2b55db694ef4b029b766eb267b3225	0.951943	Bacteria	Firmicutes	Bacilli	Mycoplasmatales	Mycoplasmataceae	Mycoplasma
f225ac4d6245c1ba31a846cf080edfee	0.92104	Bacteria	Bacteroidota	Bacteroidia	Flavobacteriales	Flavobacteriaceae	Croceitalea	s__uncultured_bacterium
9a36c182ff0d59e53575157950ce5423	0.99797	Bacteria	Bacteroidota	Bacteroidia	Flavobacteriales	Flavobacteriaceae	Spongiivirga	s__Spongiivirga_citrea
d4d96eeb9e1fa40d003a3f9b16927fa9	0.820571	Bacteria	Spirochaetota	Brevinematia	Brevinematales	Brevinemataceae	Brevinema	s__uncultured_spirochete
f0307ff9953f6b3c3d85689f4a961baf	0.950166	Bacteria	Proteobacteria	Gammaproteobacteria	Enterobacterales	Vibrionaceae	Aliivibrio
c11ef704e4a7bd6626d32863d9896e7a	0.901925	Bacteria	Proteobacteria	Gammaproteobacteria	Enterobacterales	Vibrionaceae	Aliivibrio
18db0554d940d52b5adaa1fcac91ae75	0.99834	Bacteria	Firmicutes	Bacilli	Mycoplasmatales	Mycoplasmataceae	Mycoplasma
c954ad9391d83ab02c6d4bca33291af0	1	Bacteria	Bacteroidota	Bacteroidia	Flavobacteriales	Flavobacteriaceae	Dokdonia
684ede89b1ff44ae73de7d50d23fe586	0.999996	Bacteria	Spirochaetota	Brevinematia	Brevinematales	Brevinemataceae	Brevinema	s__uncultured_spirochete
a73103c54309381a52180ef3ddb802c6	0.997882	Bacteria	Bacteroidota	Bacteroidia	Cytophagales	Cyclobacteriaceae	Fulvivirga	s__uncultured_bacterium
38a1b90348936a6365656e2369f2b0a5	0.999224	Bacteria	Firmicutes	Bacilli	Mycoplasmatales	Mycoplasmataceae	Mycoplasma
ce541cd3b5e4a31b7b51dcbc9ca657f5	1	Bacteria	Proteobacteria	Gammaproteobacteria	Enterobacterales	Vibrionaceae
e49f9c21534ccb8f838b1341d4e7a9c4	0.999993	Bacteria	Proteobacteria	Gammaproteobacteria	Enterobacterales	Pseudoalteromonadaceae	Pseudoalteromonas
f7a851d9b21903aba202f7d18c241d20	0.997001	Bacteria	Bacteroidota	Bacteroidia	Cytophagales	Cyclobacteriaceae	Fulvivirga	s__uncultured_bacterium
dbefb6ca1748312ddf93aba6bf604796	0.997682	Bacteria	Proteobacteria	Gammaproteobacteria	Enterobacterales	Vibrionaceae	Vibrio
3a6357c51e5febcc262277f4978bff5d	0.831858	Bacteria	Bacteroidota	Bacteroidia	Chitinophagales	Saprospiraceae	Portibacter	s__uncultured_Bacteroidetes
9f0379c7bb33b15115f9366ad37dcd8f	0.989479	Bacteria	Bacteroidota	Bacteroidia	Flavobacteriales	Crocinitomicaceae	Crocinitomix	s__uncultured_bacterium
74266750919a82da7dd99991316d05db	1	Bacteria	Proteobacteria	Gammaproteobacteria	Enterobacterales	Alteromonadaceae
564e6729b50f0618ed5db2b18af6f4c5	1	Bacteria	Proteobacteria	Gammaproteobacteria	Nitrosococcales	Methylophagaceae	Methylophaga
c3b06ebdad1cb7679c81c9bfb2e36b49	0.99482	Bacteria	Proteobacteria	Gammaproteobacteria	Burkholderiales	Burkholderiales_Incertae_Sedis	Candidatus_Branchiomonas	s__uncultured_bacterium
c65293b7005daa398c013e17ff10208b	0.841869	Bacteria	Proteobacteria	Alphaproteobacteria	Rhodobacterales	Rhodobacteraceae	Sulfitobacter
7ba28240ea502a8f88de865024452b00	0.991722	Bacteria	Proteobacteria	Alphaproteobacteria	Rhodobacterales	Rhodobacteraceae	Sulfitobacter
17fc7419276e3726d298c872e5932b79	0.879852	Bacteria	Bacteroidota	Bacteroidia	Chitinophagales	Saprospiraceae	Portibacter	s__uncultured_Bacteroidetes
bce6e2f2b0236981e67783c042ad3de1	0.951971	Bacteria	Proteobacteria	Gammaproteobacteria	Enterobacterales	Vibrionaceae	Vibrio
3504ccb9774eac468d3a78f93a9fb636	0.845921	Bacteria	Proteobacteria	Alphaproteobacteria	Rhodobacterales	Rhodobacteraceae	Sulfitobacter
57ee7ff71bd5b115fb47098330fec683	0.964873	Bacteria	Bacteroidota	Bacteroidia	Flavobacteriales	Flavobacteriaceae	Ulvibacter
956e7ff1efedb897da8b91687cfe5a0f	0.968653	Bacteria	Proteobacteria	Gammaproteobacteria	Enterobacterales	Alteromonadaceae	Alteromonas
b2c831a7930022485c8675e0a5be3bad	0.939425	Bacteria	Proteobacteria	Gammaproteobacteria	Enterobacterales	Vibrionaceae	Vibrio
a740cba828bcbf073d6a8ab8713f0f91	0.986476	Bacteria	Bacteroidota	Bacteroidia	Flavobacteriales	Cryomorphaceae	Vicingus	s__uncultured_bacterium
e86fc9068eeec8a7de54d83bf753c80e	0.982168	Bacteria	Bacteroidota	Bacteroidia	Flavobacteriales	Flavobacteriaceae	Maribacter
93b888a31eb54c4504c8e23ad7947854	0.878777	Bacteria	Proteobacteria	Alphaproteobacteria	Rhodobacterales	Rhodobacteraceae	Sulfitobacter
2e3342f7541a7c63a0f07977ce5cfda4	1	Bacteria	Cyanobacteria	Cyanobacteriia	Chloroplast	Chloroplast	Chloroplast
bf0208662922da2b1e477e9384731f10	0.999994	Bacteria	Spirochaetota	Brevinematia	Brevinematales	Brevinemataceae	Brevinema	s__uncultured_spirochete
e74c02321c40d5ec218a05624067e511	0.982745	Bacteria	Firmicutes	Bacilli	Mycoplasmatales	Mycoplasmataceae	Mycoplasma
00c1c004e91a74bc2b05fab085125fc5	0.999972	Bacteria	Proteobacteria	Gammaproteobacteria	Pseudomonadales	Saccharospirillaceae
de2dfb813cd1cd51ac4d5c54bdbd77d9	0.914542	Bacteria	Bacteroidota	Bacteroidia	Flavobacteriales	Flavobacteriaceae	Dokdonia	s__Dokdonia_sp.
52c1b028cffa619d8966edddc7ec0548	1	Bacteria	Proteobacteria	Alphaproteobacteria	Sphingomonadales	Sphingomonadaceae
2084a09749ff14bf9628d2519c5dac3c	0.894239	Bacteria	Bacteroidota	Bacteroidia	Flavobacteriales	Cryomorphaceae	Vicingus	s__uncultured_Cryomorphaceae
c7416de80838f64b38139d9872cff59c	1	Bacteria	Bacteroidota	Bacteroidia	Flavobacteriales	Flavobacteriaceae
a74d1f4c9ed23be188cc63e90cb75e01	0.919329	Bacteria	Proteobacteria	Gammaproteobacteria	Enterobacterales	Vibrionaceae	Vibrio
11ae28f3c0619ebc7e2c8a450b2d88f8	1	Bacteria	Proteobacteria	Gammaproteobacteria	Enterobacterales	Alteromonadaceae
3169fd0f40d2731edd65179fc2e19c42	0.998019	Bacteria	Bacteroidota	Bacteroidia	Flavobacteriales	Cryomorphaceae	Owenweeksia	s__uncultured_marine
84c4bca5539cf80c3c20460822605b45	0.982827	Bacteria	Proteobacteria	Gammaproteobacteria	Enterobacterales	Alteromonadaceae	uncultured	s__uncultured_bacterium
2d13b16fc6a0b5a748c6a101cf606398	0.95488	Bacteria	Proteobacteria	Gammaproteobacteria	Enterobacterales	Vibrionaceae	Vibrio
4fec990410f3d30565504fa47ee94e15	0.975894	Bacteria	Verrucomicrobiota	Verrucomicrobiae	Verrucomicrobiales	Rubritaleaceae	Roseibacillus	s__Roseibacillus_ponti
597c448bbb630062f76f85337bd7349e	0.830728	Bacteria	Proteobacteria	Alphaproteobacteria	Rhodobacterales	Rhodobacteraceae	Sulfitobacter
d74f544aa0fb8f8333316cad6b5dff99	0.999978	Bacteria	Proteobacteria	Alphaproteobacteria	Rhodobacterales	Rhodobacteraceae
5fd58f29d54bb6d90673530507d8bd3b	0.723057	Bacteria	Proteobacteria	Gammaproteobacteria	Pseudomonadales	Marinomonadaceae	Marinomonas	s__Marinomonas_sp.
2e3541468b3cbe78f1a91bad2f030524	0.761476	Bacteria	Proteobacteria	Gammaproteobacteria	Enterobacterales	Vibrionaceae	Vibrio	s__Vibrio_scophthalmi
5cb435091dbd6cf6c43229ad1f278f54	0.74317	Bacteria	Proteobacteria	Alphaproteobacteria	Rhodobacterales	Rhodobacteraceae	Leisingera
a8ce535df3ab09d0ba79bc0c02b846dc	0.981168	Bacteria	Proteobacteria	Gammaproteobacteria	Enterobacterales	Vibrionaceae	Aliivibrio
40f0305909a71c538c3a78e34b6e7cdf	1	Bacteria	Bacteroidota	Bacteroidia	Flavobacteriales	Flavobacteriaceae	Dokdonia
beed84dbf37927363ce3eefa011ee4d3	0.880357	Bacteria	Proteobacteria	Alphaproteobacteria	Rhodobacterales	Rhodobacteraceae	Sulfitobacter
ab8cc3e3eb32c3630fddba221161b14c	0.999999	Bacteria	Proteobacteria	Gammaproteobacteria
11533e1ca1389c8d2c95ab06a0bb5fcb	0.832106	Bacteria	Bacteroidota	Bacteroidia	Chitinophagales	Saprospiraceae	Lewinella	s__marine_bacterium
f7a453e8b3f86fc76412851b625ce447	0.99939	Bacteria	Myxococcota	Polyangia	Blfdi19	Blfdi19	Blfdi19	s__uncultured_bacterium
659cb9fec6f2c1a51b9cd1607c7cf007	0.977639	Bacteria	Proteobacteria	Gammaproteobacteria	Enterobacterales	Alteromonadaceae	Alteromonas
7aa491956ff1c8474dbddbfb7945fa05	0.99987	Bacteria	Proteobacteria	Gammaproteobacteria	Pseudomonadales	Pseudomonadaceae	Pseudomonas
2acb864bcd2c86c073603a0e282ce8ee	0.983791	Bacteria	Proteobacteria	Alphaproteobacteria	Kiloniellales	Kiloniellaceae	Kiloniella	s__Kiloniella_laminariae
11dec0ed374a2a7b86adb2c35da47621	1	Bacteria	Proteobacteria	Alphaproteobacteria	Rhodobacterales	Rhodobacteraceae
f4cced666dbf2c22695b339c048e0043	1	Bacteria	Proteobacteria	Gammaproteobacteria	Pseudomonadales	Marinobacteraceae	Marinobacter
e4234cc2a0b7be176116d15f82baf931	0.814006	Bacteria	Bacteroidota	Bacteroidia	Chitinophagales	Saprospiraceae	Portibacter	s__Portibacter_lacus
417552a53c4c1770b78c09d3902a4d13	1	Bacteria	Proteobacteria	Alphaproteobacteria	Rhodobacterales	Rhodobacteraceae
8071b32a69c1e4bef2fe125b88826536	0.754023	Bacteria	Proteobacteria	Alphaproteobacteria	Rhodobacterales	Rhodobacteraceae	Defluviimonas	s__uncultured_bacterium
fe1b9ebf405c3b9005d41b4d43bf0428	0.997762	Bacteria	Bacteroidota	Bacteroidia	Flavobacteriales	Cryomorphaceae	NS10_marine_group	s__uncultured_bacterium
4afbee4fa8140b4a778725b9c3866f58	0.960844	Bacteria	Proteobacteria	Alphaproteobacteria	Rhodobacterales	Rhodobacteraceae	Sulfitobacter
caac6b13e0fe8a2a566e3f9f0ee864d1	0.999987	Bacteria	Bacteroidota	Bacteroidia	Cytophagales	Cyclobacteriaceae	Fabibacter
d4fb00e07cb72b50e38e7cf6a3d7aaf1	0.935188	Bacteria	Proteobacteria	Gammaproteobacteria	Arenicellales	Arenicellaceae	Perspicuibacter	s__uncultured_bacterium
ad4dc9c1851a89731c370849519dc484	0.998758	Bacteria	Bacteroidota	Bacteroidia	Flavobacteriales	Flavobacteriaceae	Spongiivirga	s__uncultured_Bacteroidetes
07cc9a4420311f6baa51ba6d02938cb9	0.982668	Bacteria	Proteobacteria	Alphaproteobacteria	Rhodobacterales	Rhodobacteraceae	Yoonia-Loktanella
7c00e9833bef48b7017787bebfbacf1c	0.887804	Bacteria	Bacteroidota	Bacteroidia	Flavobacteriales	Crocinitomicaceae	uncultured
dec5c98b31109a9fa940122c240e341e	0.995256	Bacteria	Proteobacteria	Alphaproteobacteria	Sphingomonadales	Sphingomonadaceae	Sphingorhabdus
5444a9bafd4a6e143b76d1121c5ee881	0.997136	Bacteria	Proteobacteria	Gammaproteobacteria	Enterobacterales	Vibrionaceae	Vibrio
c1e80fb959813384cef0bf935c0404b3	0.917568	Bacteria	Proteobacteria	Alphaproteobacteria	Rhodobacterales	Rhodobacteraceae	Sulfitobacter
c7fb30db7997d318c77d9f3894c182d6	0.821935	Bacteria	Proteobacteria	Alphaproteobacteria	Rhodobacterales	Rhodobacteraceae	Yoonia-Loktanella	s__uncultured_bacterium
1d312ca6956167c791668b91bd4e486c	0.9973	Bacteria	Proteobacteria	Gammaproteobacteria	Gammaproteobacteria_Incertae_Sedis	Unknown_Family	uncultured
10ab4a1b2facdbcbea3a8ca84602e72b	0.801496	Bacteria	Proteobacteria	Alphaproteobacteria	Rhodobacterales	Rhodobacteraceae	Roseovarius	s__Roseovarius_aestuarii
34ff517646457ad0ba001fbd013a4099	1	Bacteria	Spirochaetota	Brevinematia	Brevinematales	Brevinemataceae	Brevinema
6b123295b97b976af387e41ab0df69be	1	Bacteria	Proteobacteria	Alphaproteobacteria	Rhodobacterales	Rhodobacteraceae
7426fc90dd762f34cf56e114fd752e2f	0.999447	Bacteria	Spirochaetota	Brevinematia	Brevinematales	Brevinemataceae	Brevinema	s__uncultured_spirochete
c4072cc82fd341399c64bf96deb756ea	0.952284	Bacteria	Bacteroidota	Bacteroidia	Chitinophagales	Saprospiraceae	uncultured	s__uncultured_bacterium
d4dc47c0f07da708a33a1fcd724344be	0.742754	Bacteria	Proteobacteria	Alphaproteobacteria	Rhodobacterales	Rhodobacteraceae	Tateyamaria
988848b78d3f0cd8ecd0477ed1fe6405	0.999996	Bacteria	Bacteroidota	Bacteroidia	Flavobacteriales	Flavobacteriaceae	Dokdonia
4531e4b371d72cab50a7d3e9d17d3cf1	0.994702	Bacteria	Proteobacteria	Gammaproteobacteria	Enterobacterales	Vibrionaceae	Vibrio
706f01e1d6e706fc30678d62781bc143	0.98134	Bacteria	Bacteroidota	Bacteroidia	Flavobacteriales	Cryomorphaceae	Vicingus	s__uncultured_bacterium
68bee05448c751d3823a15c678a26693	0.955686	Bacteria	Patescibacteria	Parcubacteria	Candidatus_Campbellbacteria	Candidatus_Campbellbacteria	Candidatus_Campbellbacteria	s__uncultured_bacterium
6c3e1c904d3489b47c073d4c834dbb36	0.922755	Bacteria	Proteobacteria	Gammaproteobacteria	Pseudomonadales	Saccharospirillaceae	Oleispira	s__uncultured_bacterium
e488ab37cc37ed0ad095d5a943e107df	0.936252	Bacteria	Bacteroidota	Bacteroidia	Flavobacteriales	Flavobacteriaceae	Kordia	s__marine_bacterium
7e04badad1c16d17d088830730c12d18	0.999166	Bacteria	Proteobacteria	Gammaproteobacteria	Enterobacterales	Pseudoalteromonadaceae	Pseudoalteromonas
3e4dc0dc31d39adecbca0ea7552c0853	0.978611	Bacteria	Bacteroidota	Bacteroidia	Chitinophagales	Saprospiraceae	uncultured	s__uncultured_bacterium
7b6be25cc3f86735d01f99db304c6eeb	0.989727	Bacteria	Bacteroidota	Bacteroidia	Cytophagales	Cyclobacteriaceae	Reichenbachiella	s__uncultured_Flammeovirgaceae
14962babc2d133f489a71e51759f7812	0.985815	Bacteria	Bacteroidota	Bacteroidia	Chitinophagales	Saprospiraceae	Lewinella	s__uncultured_Bacteroidetes
0eddce9f4f38fb504088fef8adcb47f0	0.999998	Bacteria	Proteobacteria	Gammaproteobacteria	Enterobacterales	Alteromonadaceae	Paraglaciecola
d88db322d48ec32f15bc26ff7b2b8efb	1	Bacteria	Bacteroidota	Bacteroidia	Sphingobacteriales	NS11-12_marine_group	NS11-12_marine_group
d4f249e310e770dfade449894c5902d7	0.999314	Bacteria	Firmicutes	Bacilli	Mycoplasmatales	Mycoplasmataceae	Mycoplasma
f2498d6f9a80f8edbd73769914d8a38a	0.999826	Bacteria	Firmicutes	Bacilli	Bacillales	Bacillaceae	Bacillus
7ef57eb7352a2d16d6b293a8e15c4eb5	0.998927	Bacteria	Bacteroidota	Bacteroidia	Flavobacteriales	Crocinitomicaceae	Fluviicola
650a00a5ca6ea36cddb01642f99269a0	0.829048	Bacteria	Bacteroidota	Bacteroidia	Chitinophagales	Saprospiraceae	Lewinella	s__uncultured_bacterium
8c6571b4ee8087b920cd7c3ce2e2cfed	0.793597	Bacteria	Bacteroidota	Bacteroidia	Chitinophagales	Saprospiraceae	uncultured	s__uncultured_bacterium
d0e47dbba4deedc9a20bb67ff34ac24c	0.993578	Bacteria	Proteobacteria	Gammaproteobacteria	Enterobacterales	Vibrionaceae	Aliivibrio
0afa0e7c74aadb562a6d9ff124b4cda0	0.986561	Bacteria	Proteobacteria	Alphaproteobacteria	Rhodobacterales	Rhodobacteraceae	Marivita
1618bb33e694d1d4229559b8c21b3168	0.868449	Bacteria	Proteobacteria	Gammaproteobacteria	Burkholderiales	Oxalobacteraceae
8eeda82c20ab0c259a43e86509a3f2c3	0.747511	Bacteria	Proteobacteria	Alphaproteobacteria	Rhodobacterales	Rhodobacteraceae	Litoreibacter	s__uncultured_bacterium
d8c1869a6b7f1885bd130fae886f323b	0.766849	Bacteria	Bacteroidota	Bacteroidia	Flavobacteriales	Crocinitomicaceae	uncultured	s__uncultured_Bacteroidetes/Chlorobi
c5c200356c53f3783d634aa0406cf3e9	0.764669	Bacteria	Firmicutes	Bacilli	Lactobacillales	Streptococcaceae	Lactococcus	s__Lactococcus_lactis
632978ae57aa7db0732daa1bfe6f1e2c	0.81091	Bacteria	Proteobacteria	Alphaproteobacteria	Rhodobacterales	Rhodobacteraceae	Ruegeria
a1c0cbb984f6d7cfea20ca896d73612e	0.963059	Bacteria	Proteobacteria	Gammaproteobacteria	Enterobacterales	Alteromonadaceae	Alteromonas
b20946380c51816edd47549fd1b05dd8	0.826831	Bacteria	Proteobacteria	Gammaproteobacteria	Pseudomonadales	Alcanivoracaceae1	Alcanivorax	s__uncultured_Alcanivorax
8a54902616aac79c10f7b6a58580737b	1	Bacteria	Verrucomicrobiota	Verrucomicrobiae	Verrucomicrobiales	Rubritaleaceae	Persicirhabdus
befab1ff0232a25cc070ecea7902d464	1	Bacteria	Proteobacteria	Gammaproteobacteria	Arenicellales	Arenicellaceae	HTCC5015	s__uncultured_gamma
16af48afd8369b1430c496a7349331f0	0.903348	Bacteria	Proteobacteria	Gammaproteobacteria	Enterobacterales	Vibrionaceae	Aliivibrio
dba4997666ea37800a1574cad87cc893	0.995693	Bacteria	Proteobacteria	Gammaproteobacteria	Enterobacterales	Vibrionaceae	Vibrio
d281f5a589a39b95c731063ee69c25ea	0.72067	Bacteria	Proteobacteria	Alphaproteobacteria	Rhodobacterales	Rhodobacteraceae	Amylibacter
ec2fc419f4a8388510c5989f90ced4d0	1	Bacteria	Proteobacteria	Alphaproteobacteria	Rhodobacterales	Rhodobacteraceae
7747da9b461548cdd03e3b532c1ceb5e	0.900607	Bacteria	Proteobacteria	Gammaproteobacteria	Enterobacterales	Vibrionaceae	Vibrio
bb2ce1bb6acfed83abf5b7e95648f0b6	0.939317	Bacteria	Proteobacteria	Alphaproteobacteria	Rhodobacterales	Rhodobacteraceae	Amylibacter
3e46fd8cb201d863c3bbc18ed818ef1b	0.741178	Bacteria	Proteobacteria	Alphaproteobacteria	Rhodobacterales	Rhodobacteraceae	uncultured
3752fc8b014f55143d50dec460e905ff	0.964258	Bacteria	Proteobacteria	Alphaproteobacteria	Caulobacterales	Hyphomonadaceae	Ponticaulis	s__uncultured_bacterium
9d58fda331e30fda7a15f2420083261d	0.782899	Bacteria	Proteobacteria	Alphaproteobacteria	Rhizobiales	Devosiaceae	Maritalea	s__Maritalea_sp.
d20a20148448afbf2f0b051f79639f3c	0.993668	Bacteria	Bacteroidota	Bacteroidia	Chitinophagales	Saprospiraceae	uncultured
2b5d44e18998328c3f76b1acaf717d99	1	Bacteria	Proteobacteria	Gammaproteobacteria	Gammaproteobacteria_Incertae_Sedis	Unknown_Family	Marinicella
451ed69b36f618e186d7cd35f986ae0b	0.999089	Bacteria	Proteobacteria	Alphaproteobacteria	Caulobacterales	Hyphomonadaceae	uncultured	s__uncultured_bacterium
3475b906d1b944c273b6c1edd0bd19ca	0.763902	Bacteria	Proteobacteria	Alphaproteobacteria	Rhodobacterales	Rhodobacteraceae	uncultured
88278926a78b25e355ac9cafb5e2a628	0.971966	Bacteria	Proteobacteria	Alphaproteobacteria	Rhodobacterales	Rhodobacteraceae	Sulfitobacter
4ac23c132f5ec4edfc55a401939a87a0	1	Bacteria	Proteobacteria	Gammaproteobacteria	Enterobacterales	Vibrionaceae
85463798ffc32bb98a69ad08be5d5c1e	0.719828	Bacteria	Proteobacteria	Alphaproteobacteria	Rhodobacterales	Rhodobacteraceae	Jannaschia	s__uncultured_Alphaproteobacteria
2b48852353aa409085fcbdd1abe2008d	0.96278	Bacteria	Proteobacteria	Gammaproteobacteria	Pseudomonadales	Porticoccaceae	Porticoccus	s__uncultured_bacterium
d01339e4cf3562080dde2a5141d7ae07	0.960867	Bacteria	Acidobacteriota	Thermoanaerobaculia	Thermoanaerobaculales	Thermoanaerobaculaceae	Subgroup_10	s__uncultured_bacterium
2f4a2b08eec8d8d5f66dc0d20552881f	0.998328	Bacteria	Proteobacteria	Gammaproteobacteria	Enterobacterales	Enterobacteriaceae	Escherichia-Shigella
86a06983fc590507f7dec44270d1252a	0.98167	Bacteria	Proteobacteria	Gammaproteobacteria	Pseudomonadales	Spongiibacteraceae	Zhongshania	s__gamma_proteobacterium
c0edd8bd4434da490db13156bcf596c5	0.994739	Bacteria	Proteobacteria	Gammaproteobacteria	Burkholderiales	Burkholderiales_Incertae_Sedis	Candidatus_Branchiomonas	s__uncultured_bacterium
b672af56baa62a2d1551eb4fb99f2f4d	0.932006	Bacteria	Proteobacteria	Alphaproteobacteria	Rhodobacterales	Rhodobacteraceae	Marivita	s__uncultured_bacterium
50fa6a9d588b9488e7da18cfadc64ac1	0.890323	Bacteria	Bacteroidota	Bacteroidia	Flavobacteriales	Crocinitomicaceae	Crocinitomix	s__uncultured_bacterium
64fd3794cbd3492d7e501d8d9254f9d7	0.931642	Bacteria	Proteobacteria	Alphaproteobacteria	Sphingomonadales	Sphingomonadaceae	Erythrobacter
a775c40ea6105cbc56c4bd9ba38e0255	0.96261	Bacteria	Bacteroidota	Bacteroidia	Chitinophagales	Saprospiraceae	uncultured	s__uncultured_bacterium
606bfb6c64ac83bd281456a3af078e5d	1	Bacteria	Proteobacteria	Alphaproteobacteria	Rhodobacterales	Rhodobacteraceae
8c5217f14a2792ca0e9e6af56ba6d411	0.736076	Bacteria	Acidobacteriota	Blastocatellia	Blastocatellales	Blastocatellaceae	Blastocatella	s__uncultured_Acidobacteriaceae
7d5c92ef3459c44ee106ecaf26b996ec	0.721701	Bacteria	Proteobacteria	Alphaproteobacteria	Rickettsiales	SM2D12	SM2D12	s__uncultured_organism
736fd45117b71c5e57b4162b1232a212	0.945908	Bacteria	Proteobacteria	Gammaproteobacteria	Enterobacterales	Vibrionaceae	Aliivibrio
cbdfbff59964b8714ebd4cd3bb4ad69a	1	Bacteria	Proteobacteria	Alphaproteobacteria	Rhodobacterales	Rhodobacteraceae
68093c46df425272e0221a0bdf5a74a7	0.999998	Bacteria	Spirochaetota	Brevinematia	Brevinematales	Brevinemataceae	Brevinema	s__uncultured_spirochete
423093ef70d80334e53d368f1cb7dd93	0.987493	Bacteria	Proteobacteria	Gammaproteobacteria	Pseudomonadales	Halieaceae	Halioglobus
fd2c80b689acf3542402bb0a55e30685	1	Bacteria	Proteobacteria	Alphaproteobacteria	Rhodobacterales	Rhodobacteraceae
89627cac9049f07a9975575a745b898c	1	Bacteria	Proteobacteria	Alphaproteobacteria
9af11e689d1d4562421265a927abb406	0.914505	Bacteria	Bacteroidota	Bacteroidia	Flavobacteriales	Crocinitomicaceae	Crocinitomix	s__uncultured_bacterium
82ea8107e88e536e231309851282c992	1	Bacteria	Proteobacteria	Gammaproteobacteria	Pseudomonadales	Marinobacteraceae	Marinobacter
8e306df41ab2f4731cbbde0dc152d01c	0.999549	Bacteria	Bacteroidota	Bacteroidia	Chitinophagales	Saprospiraceae	Portibacter	s__uncultured_bacterium
ba316691b7109f9a85fd0cb09e0e6acd	0.922993	Bacteria	Proteobacteria	Alphaproteobacteria	Rhodobacterales	Rhodobacteraceae	Yoonia-Loktanella	s__uncultured_bacterium
4bd4737ad99e3360d19e273047ae4c94	0.864762	Bacteria	Proteobacteria	Gammaproteobacteria	Burkholderiales	Oxalobacteraceae	Undibacterium	s__uncultured_bacterium
199bdea5a8c27726e34f8f2e864a6213	0.999917	Bacteria	Bacteroidota	Bacteroidia	Chitinophagales	Saprospiraceae	uncultured
461edc3a12334fcf84f4725e77e971b1	0.932106	Bacteria	Proteobacteria	Gammaproteobacteria	Enterobacterales	Vibrionaceae	Vibrio
221f431704662753bfdf71c3b436f5c9	0.999971	Bacteria	Proteobacteria	Gammaproteobacteria	Pseudomonadales	Spongiibacteraceae	BD1-7_clade
59e9fae8e6dda1f5644460c48422fec5	0.982463	Bacteria	Proteobacteria	Alphaproteobacteria	Rhodobacterales	Rhodobacteraceae	Yoonia-Loktanella
77a9ea5976c81e6be7e47eb83c5dd944	0.702628	Bacteria	Bacteroidota	Bacteroidia	Flavobacteriales	Flavobacteriaceae	Dokdonia	s__uncultured_Bacteroidetes
1f51efae2c71ceb30f6ef060bf94cb10	0.999963	Bacteria	Proteobacteria	Gammaproteobacteria
3dbc5ef607bb50ffddb09c51a776328e	0.994639	Bacteria	Proteobacteria	Gammaproteobacteria	Enterobacterales	Vibrionaceae	Vibrio
9f89fca2aa64e41a7e9c66eb433cbdab	0.997219	Bacteria	Bacteroidota	Bacteroidia	Flavobacteriales	Cryomorphaceae	Vicingus	s__uncultured_bacterium
93fb6516d682b32f2f6bedcd21ca08af	0.77924	Bacteria	Proteobacteria	Alphaproteobacteria	Rhodobacterales	Rhodobacteraceae	uncultured	s__uncultured_bacterium
b0c282b03682a0866633080fa0f49a18	0.984441	Bacteria	Proteobacteria	Gammaproteobacteria	Enterobacterales	Vibrionaceae	Aliivibrio
9afe6971e057a8098e35f981258cf01b	0.993711	Bacteria	Bacteroidota	Bacteroidia	Flavobacteriales	Cryomorphaceae	Vicingus	s__uncultured_bacterium
48e5b5e5af1f70fcf8d3ede9f0769f83	0.859933	Bacteria	Bacteroidota	Bacteroidia	Chitinophagales	Saprospiraceae	uncultured	s__uncultured_Bacteroidetes
fcecaddbb81a3261baffc7007ce76fd0	0.999998	Bacteria	Proteobacteria	Gammaproteobacteria	Enterobacterales	Shewanellaceae	Shewanella
d73bbc51946af210716b7e0f4a2c53f8	1	Bacteria	Proteobacteria	Gammaproteobacteria	Pseudomonadales	Spongiibacteraceae	Spongiibacter
4f32f634293f908625284c3a384c370b	0.999998	Bacteria	Proteobacteria	Gammaproteobacteria	Pseudomonadales	Halieaceae
b014d1c674f40debc7670dd27ce4f7f3	0.996876	Bacteria	Bacteroidota	Bacteroidia	Flavobacteriales	Flavobacteriaceae	Ulvibacter
45aa23ccf6bcdc14fff6a12fababff58	1	Bacteria	Proteobacteria	Gammaproteobacteria	Enterobacterales	Vibrionaceae
0933a8d286aae5fc2de017699e34749b	0.994203	Bacteria	Bacteroidota	Bacteroidia	Flavobacteriales	Flavobacteriaceae	Polaribacter
248c31bc0818c5339876fca50a81815c	0.79147	Bacteria	Spirochaetota	Brevinematia	Brevinematales	Brevinemataceae	Brevinema	s__uncultured_spirochete
179e2a304653c46f8b387635d26024cb	0.993778	Bacteria	Bacteroidota	Bacteroidia	Cytophagales	Cyclobacteriaceae	Fulvivirga	s__uncultured_bacterium
778e7a3a3a711ff19a6f0522d26e8193	0.978194	Bacteria	Proteobacteria	Alphaproteobacteria	Rhodobacterales	Rhodobacteraceae	Sulfitobacter
92ced3c632e694e0367c3fe238cd70f7	0.704466	Bacteria	Proteobacteria	Alphaproteobacteria	Rhodobacterales	Rhodobacteraceae	Pseudophaeobacter	s__Pseudophaeobacter_arcticus
69c13669d9b414555bc485d6b92a6522	0.822269	Bacteria	Verrucomicrobiota	Verrucomicrobiae	Verrucomicrobiales	DEV007	DEV007	s__uncultured_Verrucomicrobia
41aa37d8ad1397ad0f2be54f16f15591	1	Bacteria	Bacteroidota	Bacteroidia	Flavobacteriales	Flavobacteriaceae
967193d88b7d256e5990f649c0d24ced	0.972502	Bacteria	Acidobacteriota	Blastocatellia	Blastocatellales	Blastocatellaceae	Blastocatella	s__uncultured_bacterium
610c29510217f70dbfdf7dc673832558	1	Bacteria	Proteobacteria	Alphaproteobacteria	Rhodobacterales	Rhodobacteraceae
a6948633ac72a80f85b6478c6b991149	0.891132	Bacteria	Bacteroidota	Bacteroidia	Flavobacteriales	Flavobacteriaceae	Croceitalea	s__uncultured_bacterium
a6744af63715fc5a6c273b4e6b64c840	0.984528	Bacteria	Desulfobacterota	Desulfuromonadia	Bradymonadales	Bradymonadales	Bradymonadales	s__uncultured_bacterium
985e39c653496c9c7e276d5a0b734383	0.991755	Bacteria	Proteobacteria	Alphaproteobacteria	Sphingomonadales	Sphingomonadaceae	Sphingorhabdus
cc5d1ebd29125fc5caf906066d54d8c3	1	Bacteria	Proteobacteria	Gammaproteobacteria	Enterobacterales	Shewanellaceae	Shewanella
bde95b156afe21684d222061436409ab	0.860261	Bacteria	Bacteroidota	Bacteroidia	Chitinophagales	Saprospiraceae	uncultured	s__uncultured_Bacteroidetes
a1059201c705b5b3cf42ec6b7f03705f	0.927964	Bacteria	Bacteroidota	Bacteroidia	Chitinophagales	Saprospiraceae	Aureispira	s__Aureispira_maritima
09be2eb473b6b0bad3c4021a4f50bfa4	1	Bacteria	Bacteroidota	Bacteroidia	Chitinophagales	Saprospiraceae	Aureispira
bfc6e63cf218518e470b0f6cc28135a2	0.894801	Bacteria	Proteobacteria	Gammaproteobacteria	Enterobacterales	Vibrionaceae	Aliivibrio
9b740e8e047c98bb45cd4dc582c1a7f9	0.999998	Bacteria	Proteobacteria	Gammaproteobacteria	Pseudomonadales	Moraxellaceae	Enhydrobacter
3d39c43efeef07b58834cab953cfb97b	0.961088	Bacteria	Planctomycetota	OM190	OM190	OM190	OM190	s__marine_metagenome
e3f6ee2e9f1fc71da229a41446b87de1	0.824977	Bacteria	Planctomycetota	OM190	OM190	OM190	OM190	s__uncultured_marine
2c032b3cac7eb79a4a752355660a0372	1	Bacteria	Proteobacteria	Gammaproteobacteria	Enterobacterales	Vibrionaceae
86113c850fecd67f726a1a945b4f913f	1	Bacteria	Proteobacteria	Gammaproteobacteria	Gammaproteobacteria_Incertae_Sedis	Unknown_Family	Marinicella
8cd649e2efc9071e8eac16f1ff5c9580	0.999471	Bacteria	Firmicutes	Bacilli	Mycoplasmatales	Mycoplasmataceae	Mycoplasma
817472de1469d785e4fecb97a9720cb2	0.997988	Bacteria	Proteobacteria	Gammaproteobacteria	Enterobacterales	Vibrionaceae	Aliivibrio
a923e08ea865ee587dac774448ca948c	0.73848	Bacteria	Proteobacteria	Gammaproteobacteria	Enterobacterales	Vibrionaceae	Vibrio
8cea3a2f8bb7db83f225a1da9a15ddaa	0.939373	Bacteria	Proteobacteria	Gammaproteobacteria	Pseudomonadales	Saccharospirillaceae	Oceanobacter	s__uncultured_gamma
1af6307e2c38ceae9424599309782e24	0.978892	Bacteria	Proteobacteria	Alphaproteobacteria	Caulobacterales	Hyphomonadaceae	Hellea	s__uncultured_Alphaproteobacteria
65c583016f699df01f6af548b43c6f38	0.945274	Bacteria	Proteobacteria	Gammaproteobacteria	Enterobacterales	Vibrionaceae	Vibrio
0ebb1dcd5cc7657389bcc798f15134cf	0.999996	Bacteria	Spirochaetota	Brevinematia	Brevinematales	Brevinemataceae	Brevinema	s__uncultured_spirochete
d53604bb33f37064a2d50652563a2bfe	1	Bacteria	Proteobacteria	Alphaproteobacteria	Rhodobacterales	Rhodobacteraceae
24fe1d435b8708ea2dea2e8c6c00bb1b	0.896223	Bacteria	Proteobacteria	Gammaproteobacteria	Steroidobacterales	Woeseiaceae	Woeseia
97fc7d40724a4782ba6bf10fd1cb30d9	0.998418	Bacteria	Proteobacteria	Gammaproteobacteria	Enterobacterales	Pseudoalteromonadaceae	Pseudoalteromonas
2c21e7a0eb48b6b0eee3a65dba392ec7	0.818365	Bacteria	Bacteroidota	Bacteroidia	Flavobacteriales	Flavobacteriaceae	uncultured	s__uncultured_Bacteroidetes
0f5f4455c9f6a4ad80c40cf75fffaaeb	1	Bacteria	Proteobacteria	Alphaproteobacteria	Rhodobacterales	Rhodobacteraceae
c849b76992e13af5d40e69ed23676232	0.828849	Bacteria	Proteobacteria	Alphaproteobacteria	Sphingomonadales	Sphingomonadaceae	Sphingorhabdus	s__Sphingorhabdus_sp.
6b0c217273cc6d73d5367716f83eeb54	1	Bacteria	Bacteroidota	Bacteroidia	Flavobacteriales	Cryomorphaceae	uncultured	s__metagenome
69b49f47212fedc8808e87ac76630d40	0.951583	Bacteria	Bacteroidota	Bacteroidia	Chitinophagales	Saprospiraceae	uncultured	s__uncultured_Bacteroidetes
cdd2a58d40b9633c90e04bb0295f4d3c	0.966275	Bacteria	Proteobacteria	Alphaproteobacteria	Rhodobacterales	Rhodobacteraceae	Sulfitobacter
b6a80f88b7d6c232735c26e4d9b19a06	0.971427	Bacteria	Firmicutes	Bacilli	Mycoplasmatales	Mycoplasmataceae	Mycoplasma
9233a1484d570bb2f83ccde04a9133cc	0.994809	Bacteria	Proteobacteria	Gammaproteobacteria	Enterobacterales	Vibrionaceae	Vibrio
e576375b3ea99db0e19ebe31a28e546f	0.99983	Bacteria	Proteobacteria	Alphaproteobacteria	Rhizobiales	Stappiaceae	Labrenzia
58271172560de3134c6c1f1fa4b56fc4	0.995921	Bacteria	Proteobacteria	Gammaproteobacteria	Enterobacterales	Colwelliaceae	Colwellia
d5b847a1783a5b8916461f41b07014b5	0.949259	Bacteria	Proteobacteria	Gammaproteobacteria	Enterobacterales	Vibrionaceae	Aliivibrio	s__Aliivibrio_fischeri
f819f447be7184bc9078655ab7b59fe6	0.999837	Bacteria	Proteobacteria	Gammaproteobacteria	Enterobacterales	Pseudoalteromonadaceae	Pseudoalteromonas
55f6a4109224768bb0bf59c0f6407c84	0.816435	Bacteria	Proteobacteria	Alphaproteobacteria	Rhizobiales	Rhizobiaceae	Pseudahrensia	s__uncultured_bacterium
e0ca4ecca4066288a221a93937db40f8	0.971707	Bacteria	Bacteroidota	Bacteroidia	Chitinophagales	Saprospiraceae	Lewinella	s__uncultured_bacterium
5d82053184a92cddbbb71655e07a22c8	0.999988	Bacteria	Desulfobacterota	Desulfuromonadia	Bradymonadales	Bradymonadales	Bradymonadales	s__Deltaproteobacteria_bacterium
22079768a61c058553c2e2eb282d3fd8	0.987379	Bacteria	Bacteroidota	Bacteroidia	Chitinophagales	Saprospiraceae	Lewinella	s__uncultured_bacterium
b0c2e6b31600141f84ef79c34779521c	0.732145	Bacteria	Proteobacteria	Alphaproteobacteria	Caulobacterales	Parvularculaceae	Parvularcula	s__uncultured_bacterium
143891b01d91b2a9ec16c74576bbe752	0.997568	Bacteria	Bacteroidota	Bacteroidia	Chitinophagales	uncultured	uncultured	s__uncultured_Bacteroidetes/Chlorobi
1d72abcb9f19a9005f68b803ab1889bb	0.977833	Bacteria	Bacteroidota	Bacteroidia	Flavobacteriales	Flavobacteriaceae	Ulvibacter	s__Ulvibacter_marinus
a8e695ba823fafd424147c987564845e	0.965239	Bacteria	Bacteroidota	Bacteroidia	Chitinophagales	Saprospiraceae	uncultured	s__uncultured_bacterium
448dbd891a66d6cbc432a90f68113186	0.999986	Bacteria	Proteobacteria	Gammaproteobacteria	Pseudomonadales	Pseudomonadaceae	Pseudomonas
d89d2a592c1aca630b867e7ccb9e42a6	0.996855	Bacteria	Proteobacteria	Gammaproteobacteria	Enterobacterales	Vibrionaceae	Vibrio
0a0fb2627a41ba5b58db48c2b523175d	0.991177	Bacteria	Proteobacteria	Alphaproteobacteria	Rhodobacterales	Rhodobacteraceae	Yoonia-Loktanella
405a5607cd4c433d5608d5e1da444922	1	Bacteria	Planctomycetota	OM190	OM190	OM190	OM190
3d33dbf0b3c372dd4d7c11d12407aae9	0.997438	Bacteria	Bacteroidota	Bacteroidia	Flavobacteriales	Flavobacteriaceae	Gilvibacter	s__uncultured_Bacteroidetes
87daff670021346820171965f30c8294	0.955654	Bacteria	Proteobacteria	Gammaproteobacteria	Enterobacterales	Vibrionaceae	Aliivibrio
53020dc3f95d3d3d34ee0e3652765d73	0.769766	Bacteria	Proteobacteria	Gammaproteobacteria	Enterobacterales	Vibrionaceae	Vibrio	s__Vibrio_scophthalmi
94de278ed07eeb3fc890735eed7ce69f	0.842796	Bacteria	Myxococcota	Myxococcia	Myxococcales	Myxococcaceae	P3OB-42	s__uncultured_Myxococcaceae
e038856c46500891a8c7ceedc547c1cd	0.746128	Bacteria	Proteobacteria	Alphaproteobacteria	Caulobacterales	Hyphomonadaceae	uncultured	s__uncultured_Alphaproteobacteria
d5ff6ae1a0fe54cd3dfe203d902c84c2	0.93655	Bacteria	Proteobacteria	Gammaproteobacteria	Enterobacterales	Kangiellaceae	uncultured	s__uncultured_bacterium
f5a2f1d35f55b048b57f1cffa5c0321a	0.966969	Bacteria	Proteobacteria	Gammaproteobacteria	Enterobacterales	Alteromonadaceae	Alteromonas
d7693c2925834626820c8a4f84a6ef1c	0.999936	Bacteria	Bacteroidota	Bacteroidia	Cytophagales	Cyclobacteriaceae	Reichenbachiella
c85e300b7ab3231137ac50b628724e55	0.999993	Bacteria	Bacteroidota	Bacteroidia	Flavobacteriales	Flavobacteriaceae	Maritimimonas	s__uncultured_marine
042d4bf7078ed0dff23d5268f97a8c31	0.764253	Bacteria	Proteobacteria	Gammaproteobacteria	Enterobacterales	Vibrionaceae	Aliivibrio
f0a0557a886f4c16a53d850a931635d6	0.845832	Bacteria	Proteobacteria	Alphaproteobacteria	Rhodobacterales	Rhodobacteraceae	Tateyamaria	s__uncultured_bacterium
076dd7101e199d0c234ed44971cee034	0.971898	Bacteria	Proteobacteria	Alphaproteobacteria	Rhodobacterales	Rhodobacteraceae	Sulfitobacter
33c61330aa761d774ea9232f39ad2cae	0.992348	Bacteria	Acidobacteriota	Blastocatellia	Blastocatellales	Blastocatellaceae	Blastocatella	s__uncultured_Acidobacteriaceae
99f9a3561aebdf3013fbb683658db3fa	0.950292	Bacteria	Bacteroidota	Bacteroidia	Flavobacteriales	Cryomorphaceae	Vicingus	s__uncultured_Bacteroidetes
04480f8cddfd9634d12c5b2164744046	0.914981	Bacteria	Bacteroidota	Bacteroidia	Flavobacteriales	Crocinitomicaceae	Fluviicola	s__uncultured_bacterium
3e6901fd7667a5f5d13a0317974d49aa	0.90997	Bacteria	Bacteroidota	Bacteroidia	Flavobacteriales	Flavobacteriaceae	Maribacter	s__Pibocella_sp.
b523664f9c6d96ab469da5f376813316	1	Bacteria	Proteobacteria	Alphaproteobacteria	Rhodobacterales	Rhodobacteraceae
4a2e1c98802fad98545fe41bfb3e3605	0.805375	Bacteria	Proteobacteria	Alphaproteobacteria	Rhodobacterales	Rhodobacteraceae	uncultured
1abed614dade177cbce825fff76b0cb3	1	Bacteria	Proteobacteria	Alphaproteobacteria	Sphingomonadales	Sphingomonadaceae
7472716ab2f845044a017f87bfc70358	1	Bacteria	Proteobacteria	Gammaproteobacteria	Enterobacterales	Shewanellaceae	Shewanella
e7c58c60596df586d5856c64bbf47000	0.999999	Bacteria	Proteobacteria	Gammaproteobacteria
dd73425f42437efe4c0ff34d4a0b5674	0.883546	Bacteria	Planctomycetota	OM190	OM190	OM190	OM190	s__uncultured_planctomycete
988bd50fc706f3c946c212768fa2f1bc	0.989704	Bacteria	Bacteroidota	Bacteroidia	Cytophagales	Cyclobacteriaceae	Fabibacter	s__Flexibacteraceae_bacterium
1262374f5b41f4030043971fcf42c95f	0.994841	Bacteria	Proteobacteria	Gammaproteobacteria	Enterobacterales	Shewanellaceae	Shewanella	s__Shewanella_woodyi
6b815cda0cd5b1a2b23170abd8ecaa4f	0.961064	Bacteria	Bacteroidota	Bacteroidia	Chitinophagales	Saprospiraceae	Portibacter	s__uncultured_bacterium
3bb0f5edaaeb03c80a566a31379f147a	0.999988	Bacteria	Proteobacteria	Gammaproteobacteria	Pseudomonadales	Saccharospirillaceae	Oleispira
047be0857a6a0562708e2b7deb062cf9	0.999874	Bacteria	Proteobacteria	Gammaproteobacteria	Enterobacterales	Pseudoalteromonadaceae	Pseudoalteromonas
03b5d78e1e1496c911ca2c2499998308	1	Bacteria	Proteobacteria	Gammaproteobacteria	Enterobacterales	Vibrionaceae
069ecb785896a523cd2e5ecf2b3cc909	0.872522	Bacteria	Proteobacteria	Gammaproteobacteria	EC3	EC3	EC3	s__uncultured_bacterium
6b44ed3bb3f8b50457ef8cd66f2723ce	0.911114	Bacteria	Proteobacteria	Gammaproteobacteria	Enterobacterales	Vibrionaceae	Aliivibrio
ccc7453d33a835466f3afd03ddbae218	0.999997	Bacteria	Proteobacteria	Alphaproteobacteria	Rickettsiales	AB1	AB1	s__uncultured_Alphaproteobacteria
f3a23e9d35ab011d08d7ad92350ced2d	0.754506	Bacteria	Bacteroidota	Bacteroidia	Chitinophagales	Saprospiraceae	uncultured	s__uncultured_bacterium
08db2679b64a1fd5b44937189c8da928	0.95296	Bacteria	Proteobacteria	Gammaproteobacteria	Enterobacterales	Vibrionaceae	Aliivibrio
95a9c3947b38a27d5d23a44db07cb275	0.999691	Bacteria	Bacteroidota	Bacteroidia	Flavobacteriales	Flavobacteriaceae	Maritimimonas	s__uncultured_marine
3b04dc08af15d6dcbbc86787d6777356	0.997148	Bacteria	Proteobacteria	Gammaproteobacteria	Granulosicoccales	Granulosicoccaceae	Granulosicoccus	s__uncultured_bacterium
f7753665c8b571904aac9da55d4429b7	1	Bacteria	Bacteroidota	Bacteroidia	Flavobacteriales	Flavobacteriaceae
52131744da966b9f7c566b99207f75f3	0.991366	Bacteria	Proteobacteria	Alphaproteobacteria	Rhodobacterales	Rhodobacteraceae	Yoonia-Loktanella
398b1e043844c34d4347b1cbc290d23f	0.950551	Bacteria	Bacteroidota	Bacteroidia	Flavobacteriales	Cryomorphaceae	uncultured	s__hydrothermal_vent
9e750537c9cf7cf40207d5b05e919db0	0.999881	Bacteria	Proteobacteria	Alphaproteobacteria	Rhodobacterales	Rhodobacteraceae	Octadecabacter
f7056e91393fa35880dc2a6d9f441d27	0.90823	Bacteria	Proteobacteria	Alphaproteobacteria	Micavibrionales	uncultured	uncultured	s__uncultured_bacterium
881f1411428197172750caf92e6a2500	0.927734	Bacteria	Bacteroidota	Bacteroidia	Flavobacteriales	Flavobacteriaceae	Ulvibacter
e835a243b8ea2959069eac46c0b35e04	0.9997	Bacteria	Bacteroidota	Bacteroidia	Chitinophagales	Saprospiraceae	Lewinella
ff63a2e3bbbd4f935b3aae6069ca8afd	1	Bacteria	Bacteroidota	Bacteroidia	Cytophagales	Cyclobacteriaceae	Reichenbachiella
0eca896a0938206a172801e24fc3093d	0.999227	Bacteria	Bacteroidota	Bacteroidia	Chitinophagales	Saprospiraceae	Rubidimonas	s__uncultured_bacterium
d4ed615bfd93e0a32e98249c55ca6038	0.916312	Bacteria	Proteobacteria	Gammaproteobacteria	Pseudomonadales	Saccharospirillaceae	Oceaniserpentilla
fa515e37942777285d4e837c90fe091c	0.909329	Bacteria	Bacteroidota	Bacteroidia	Chitinophagales	Saprospiraceae	Portibacter	s__uncultured_Bacteroidetes
cf163592ba84b6e74918abc2926392d0	0.998707	Bacteria	Bacteroidota	Bacteroidia	Chitinophagales	Saprospiraceae	Lewinella
6ab2222b690050c86c555b71f97f0de8	0.923805	Bacteria	Proteobacteria	Alphaproteobacteria	Micavibrionales	uncultured	uncultured	s__uncultured_bacterium
43b4bd80e888eeb2775e1105e2f80236	0.982267	Bacteria	Bacteroidota	Bacteroidia	Chitinophagales	Saprospiraceae	uncultured
36d1924d2b3bf63ff2a677ba3d838a8e	0.999999	Bacteria	Proteobacteria	Gammaproteobacteria
17ccf1d731cca55aa87e90a65cd29fc7	0.99999	Bacteria	Proteobacteria	Gammaproteobacteria	Enterobacterales	Pseudoalteromonadaceae	Pseudoalteromonas
2d231c5c42a054b271ad31fdd6dc97d0	0.990303	Bacteria	Proteobacteria	Alphaproteobacteria	Rhodobacterales	Rhodobacteraceae	Yoonia-Loktanella
91e4d5226edb47fef19566430718db05	0.737219	Bacteria	Bacteroidota	Bacteroidia	Sphingobacteriales	NS11-12_marine_group	NS11-12_marine_group	s__uncultured_marine
62779f8525e0b8299a3550705a438e2e	0.965395	Bacteria	Proteobacteria	Gammaproteobacteria	Enterobacterales	Vibrionaceae	Vibrio
f8ddab0dee2a15fbef2667c2fdc96221	0.97277	Bacteria	Bacteroidota	Bacteroidia	Flavobacteriales	Flavobacteriaceae	Flavobacterium	s__Flavobacterium_ponti
0421a81632d269f4d64344176dc0405f	0.948606	Bacteria	Proteobacteria	Gammaproteobacteria	Enterobacterales	Vibrionaceae	Photobacterium
1d66e99c46d0270a0141435895708afe	0.96365	Bacteria	Bacteroidota	Bacteroidia	Flavobacteriales	Cryomorphaceae	Vicingus	s__uncultured_Owenweeksia
8a190d9c0fa1f2fdf27965a387ba40d6	0.9789	Bacteria	Proteobacteria	Alphaproteobacteria	Rickettsiales	AB1	AB1	s__Sinorickettsia_chlamys
760701bbe56ed9bb4c2577f5c8301368	0.999831	Bacteria	Proteobacteria	Gammaproteobacteria	Milano-WF1B-44	Milano-WF1B-44	Milano-WF1B-44	s__uncultured_bacterium
fc80d4d84a02c756cd8a64b03e223a5d	0.824465	Bacteria	Proteobacteria	Alphaproteobacteria	Caulobacterales	Hyphomonadaceae	uncultured	s__uncultured_Alphaproteobacteria
2a94dd07b3e65cfbc3be7d2a7b8360fd	0.989229	Bacteria	Myxococcota	Polyangia	Polyangiales	Sandaracinaceae	uncultured	s__uncultured_delta
9aea373f45e0e2463381b814bcdff028	0.999984	Bacteria	Bacteroidota	Bacteroidia	Chitinophagales	Saprospiraceae	Portibacter	s__uncultured_bacterium
83d605be74e74c4c3be1bc40e5308289	0.967117	Bacteria	Proteobacteria	Gammaproteobacteria	Enterobacterales	Vibrionaceae	Vibrio
7d7d49bb0ef077bd71cb35777207dd3c	0.772387	Bacteria	Proteobacteria	Alphaproteobacteria	Rhodobacterales	Rhodobacteraceae	Yoonia-Loktanella	s__uncultured_bacterium
f7d40209f1e1e43da54d14dbda43d6a6	0.771257	Bacteria	Bdellovibrionota	Bdellovibrionia	Bacteriovoracales	Bacteriovoracaceae	Peredibacter	s__uncultured_bacterium
cd72ffeec3bec615d867d26eac74967e	0.992179	Bacteria	Bdellovibrionota	Bdellovibrionia	Bdellovibrionales	Bdellovibrionaceae	Bdellovibrio	s__uncultured_bacterium
d61e18c1b539fc92ce24460f958015c6	1	Bacteria	Bacteroidota	Bacteroidia	Flavobacteriales	Flavobacteriaceae	Kordia
862dc6d8ab063e802002c61a8de06f23	0.999553	Bacteria	Proteobacteria	Gammaproteobacteria	Enterobacterales	Colwelliaceae	Colwellia
45c1bf59fbb31588c5e9e36b64bb44cb	0.816358	Bacteria	Bacteroidota	Bacteroidia	Flavobacteriales	Flavobacteriaceae	Flavirhabdus	s__Flavobacteriaceae_bacterium
5280b4784eddfb2cad3d6b19c6af3315	0.846854	Bacteria	Patescibacteria	Parcubacteria	Candidatus_Campbellbacteria	Candidatus_Campbellbacteria	Candidatus_Campbellbacteria	s__uncultured_bacterium
06bba7ac44ec1ec809cfd890e7cc91c6	0.999903	Bacteria	Proteobacteria	Gammaproteobacteria	Enterobacterales	Kangiellaceae	Aliikangiella	s__uncultured_bacterium
b8607bb6773598a6a3c9f487dfff0db9	0.79943	Bacteria	Proteobacteria	Alphaproteobacteria	Rhodobacterales	Rhodobacteraceae	uncultured	s__Nautella_sp.
7d2e2fca176d25f1ceb892bed1ef4f8d	1	Bacteria	Actinobacteriota	Actinobacteria	Propionibacteriales	Propionibacteriaceae	Cutibacterium
da014dfafd99216714c9d02885f3329f	0.847221	Bacteria	Proteobacteria	Alphaproteobacteria	Caulobacterales	Hyphomonadaceae	uncultured	s__uncultured_Alphaproteobacteria
a59696bd048034d2b9ae5701a195eb84	0.948789	Bacteria	Proteobacteria	Alphaproteobacteria	Rickettsiales	Mitochondria	Mitochondria	s__uncultured_bacterium
224551d9b1cb7ed8733805230ee3625f	1	Bacteria	Proteobacteria	Alphaproteobacteria	Rhodobacterales	Rhodobacteraceae
bcfe3c1463be64ac1f2e70bbe1ea9be4	0.996739	Bacteria	Bacteroidota	Bacteroidia	Flavobacteriales	Cryomorphaceae	uncultured	s__uncultured_Bacteroidetes/Chlorobi
b9bd1c6a5b3522d3f0fbd10140a87ab2	0.907487	Bacteria	Proteobacteria	Gammaproteobacteria	Enterobacterales	Vibrionaceae	Aliivibrio
b53f4c0e13f71ee4d99fb67b5434726a	0.992527	Bacteria	Bacteroidota	Bacteroidia	Chitinophagales	Saprospiraceae	uncultured	s__uncultured_marine
15bb5d81db2f98471e37a2f0ddc06cab	0.733142	Bacteria	Planctomycetota	OM190	OM190	OM190	OM190	s__uncultured_bacterium
82fef6db6814b5f45522c5777848928b	1	Bacteria	Proteobacteria	Alphaproteobacteria	Rhodobacterales	Rhodobacteraceae
a1bd15da5b552d2f971263d5729c58dd	0.915253	Bacteria	Proteobacteria	Alphaproteobacteria	Micavibrionales	uncultured	uncultured	s__uncultured_bacterium
69a578040fb5a9fff8bc026b7909ba83	0.982136	Bacteria	Proteobacteria	Gammaproteobacteria	Enterobacterales	Pseudoalteromonadaceae	Pseudoalteromonas
0a63e775e8b243d60648a90469e651d9	0.992273	Bacteria	Proteobacteria	Gammaproteobacteria	Enterobacterales	Vibrionaceae	Aliivibrio
e6746c2596ab6d251d8cb0eff9c01f34	1	Bacteria	Proteobacteria	Alphaproteobacteria	Rhodobacterales	Rhodobacteraceae
9ba4194a989caf28eb763b3c9736d5e8	0.999992	Bacteria	Bacteroidota	Bacteroidia	Chitinophagales	Chitinophagaceae	Taibaiella	s__uncultured_Bacteroidetes
6aa5981f916d28ce973277a8b49087ce	0.971074	Bacteria	Acidobacteriota	Blastocatellia	Blastocatellales	Blastocatellaceae	Blastocatella	s__uncultured_Acidobacteriaceae
bd24ee26fb498763bba1ff3b7b368e55	0.971853	Bacteria	Proteobacteria	Alphaproteobacteria
5dfbf10df1df856fadb140edc161ab6e	0.924732	Bacteria	Proteobacteria	Gammaproteobacteria	Enterobacterales	Vibrionaceae	Aliivibrio
26092a20528eb829fce47f72597ec883	0.92674	Bacteria	Proteobacteria	Alphaproteobacteria	Micavibrionales	uncultured	uncultured	s__uncultured_bacterium
6684a3a15853cf7486e7c1fb7e6b0a64	0.912179	Bacteria	Proteobacteria	Gammaproteobacteria	Pseudomonadales	Saccharospirillaceae	Oceaniserpentilla	s__Oceaniserpentilla_haliotis
78648bd3f3c4b390a02e9509ed83839e	0.970728	Bacteria	Bacteroidota	Bacteroidia	Chitinophagales	Saprospiraceae	uncultured	s__uncultured_Bacteroidetes
4664b7a768b2401472c27e947b786516	0.917779	Bacteria	Proteobacteria	Gammaproteobacteria	Enterobacterales	Vibrionaceae	Aliivibrio	s__Aliivibrio_fischeri
cce53bedbaf4bb1d254758c79e244995	0.999828	Bacteria	Proteobacteria	Gammaproteobacteria	Enterobacterales	Kangiellaceae	Aliikangiella	s__uncultured_bacterium
2a957944db2f399edb345a8642937726	0.994487	Bacteria	Proteobacteria	Gammaproteobacteria	Enterobacterales	Vibrionaceae	Aliivibrio
d976ad43e0f5be6aea4f71f1de739fa8	0.940642	Bacteria	Proteobacteria	Gammaproteobacteria	Pseudomonadales	Saccharospirillaceae	Oleispira	s__uncultured_bacterium
89efffe517455cc16c99f62849894297	1	Bacteria	Bacteroidota	Bacteroidia	Sphingobacteriales	NS11-12_marine_group	NS11-12_marine_group
c94c0124f69bb3e7febbf25eba0f3452	0.95734	Bacteria	Proteobacteria	Gammaproteobacteria	Enterobacterales	Vibrionaceae	Aliivibrio
e3a440defc09665ed150e477e328301c	0.892932	Bacteria	Proteobacteria	Gammaproteobacteria	Enterobacterales	Vibrionaceae	Aliivibrio
ab1c54032c421fc874ba6920b6bf60bf	1	Bacteria
8aa46de95393178537231704ad55225e	0.997993	Bacteria	Bdellovibrionota	Bdellovibrionia	Bdellovibrionales	Bdellovibrionaceae	Bdellovibrio	s__uncultured_bacterium
67c924614fe75f4d644439b6ebe1d42c	0.991224	Bacteria	Proteobacteria	Gammaproteobacteria	Pseudomonadales	Saccharospirillaceae	Oceaniserpentilla	s__uncultured_bacterium
be23ee47f81cb12bdd1b446c7d8597bf	0.999854	Bacteria	Proteobacteria	Gammaproteobacteria	Pseudomonadales	Pseudomonadaceae	Pseudomonas
fc39485d1b8403042924124c227362e4	0.990149	Bacteria	Proteobacteria	Alphaproteobacteria	Micavibrionales	Micavibrionaceae	uncultured	s__uncultured_bacterium
2bd1bde97c98164c650ebecdb3fb1943	0.990092	Bacteria	Proteobacteria	Gammaproteobacteria	Enterobacterales	Vibrionaceae	Aliivibrio
9f85e8fa1115ba4caf6b0a3e5bc040f1	1	Bacteria	Planctomycetota	OM190	OM190	OM190	OM190
a65a9cee0524fec73c2d32277b279e92	0.889359	Bacteria	Proteobacteria	Alphaproteobacteria	Caulobacterales	Hyphomonadaceae	uncultured	s__uncultured_Alphaproteobacteria
404017c9491c3922f0e69effc10b3e45	0.742431	Bacteria	Proteobacteria	Alphaproteobacteria
50839303843f20cfbf47bb32c0f14a35	0.882249	Bacteria	Proteobacteria	Alphaproteobacteria	Rickettsiales	Rickettsiaceae	Candidatus_Megaira	s__uncultured_bacterium
ae60e2c08ff21383a3f7ba6d531d9a37	0.966759	Bacteria	Patescibacteria	Parcubacteria	Candidatus_Campbellbacteria	Candidatus_Campbellbacteria	Candidatus_Campbellbacteria	s__uncultured_bacterium
222a468eb82e4d8e57c81a4c38194f45	0.893941	Bacteria	Proteobacteria	Gammaproteobacteria	Arenicellales	Arenicellaceae	Arenicella	s__uncultured_bacterium
5a0a66a24b3b7abb0ae5498109606975	1	Bacteria	Bacteroidota	Bacteroidia	Flavobacteriales	Flavobacteriaceae
8d232d5d61b9b09039cb898d3cce8015	0.996066	Bacteria	Bacteroidota	Bacteroidia	Flavobacteriales	Flavobacteriaceae	Wenyingzhuangia
5e9244297e0f43eb86434e1345b755ab	0.902452	Bacteria	Proteobacteria	Gammaproteobacteria	Enterobacterales	Vibrionaceae	Aliivibrio
5f84fc945c625866c3d1484dfe7549f1	0.984281	Bacteria	Proteobacteria	Gammaproteobacteria	Pseudomonadales	Saccharospirillaceae	Oceaniserpentilla	s__Oceaniserpentilla_haliotis
b7b4936012d81e6d70007a9333d5ba0e	0.993972	Bacteria	Bacteroidota	Bacteroidia	Chitinophagales	uncultured	uncultured	s__uncultured_Bacteroidetes/Chlorobi
1e5cc5da3906a6525c51fb9c84637e7e	0.999967	Bacteria	Proteobacteria	Gammaproteobacteria	Granulosicoccales	Granulosicoccaceae	Granulosicoccus
6a098ea61667e57ca95d72fc008e2112	0.843145	Bacteria	Bdellovibrionota	Bdellovibrionia	Bacteriovoracales	Bacteriovoracaceae	Peredibacter	s__uncultured_Bacteriovoracaceae
22821b3f1db809ceeeb710d0e0bd0402	1	Bacteria	Planctomycetota	OM190	OM190	OM190	OM190
63b140cd904ebf41c0a6bd68504a2868	0.706587	Bacteria	Proteobacteria	Alphaproteobacteria	Rickettsiales	Fokiniaceae	uncultured	s__uncultured_bacterium
a3e4230e2152b206e811e8a9ff074027	0.99296	Bacteria	Proteobacteria	Gammaproteobacteria	Enterobacterales	Vibrionaceae	Vibrio
2a5afa0791120bbcf1847940afe83c11	0.983512	Bacteria	Bacteroidota	Bacteroidia	Chitinophagales	Saprospiraceae	uncultured	s__uncultured_Bacteroidetes
4a588cb0377c2fcda8cdcfa88ec6266d	0.998853	Bacteria	Proteobacteria	Gammaproteobacteria	Pseudomonadales	Saccharospirillaceae	Oceaniserpentilla	s__Oceaniserpentilla_haliotis
f6e90e5d4f9e4ecbbbf08028cba4322f	0.738844	Bacteria	Proteobacteria	Gammaproteobacteria	Chromatiales	Sedimenticolaceae	uncultured	s__uncultured_bacterium
ea955ae6d068af75c6653a19ef095f97	0.93454	Bacteria	Bdellovibrionota	Bdellovibrionia	Bacteriovoracales	Bacteriovoracaceae	Halobacteriovorax	s__Bacteriovorax_sp.
672476680a65b9282cf1d21dfa25c96c	0.815726	Bacteria	Bacteroidota	Bacteroidia	Chitinophagales	Saprospiraceae	Phaeodactylibacter	s__uncultured_bacterium
2a762bf76b8029947a0e883166fd2493	0.999647	Bacteria	Proteobacteria	Alphaproteobacteria	Caulobacterales	Hyphomonadaceae	Hyphomonas
09fa8e814c17b3ba960bd62ee4981b95	0.842156	Bacteria	Proteobacteria	Alphaproteobacteria	Caulobacterales	Hyphomonadaceae	Litorimonas
c743cf8d84d63dc27107b40814013b61	0.999991	Bacteria	Proteobacteria	Gammaproteobacteria	Enterobacterales	Vibrionaceae	Photobacterium
048178d00a54987aeddd64fc4a78abd9	0.982167	Bacteria	Bacteroidota	Bacteroidia	Flavobacteriales	Flavobacteriaceae	Flavobacterium	s__Flavobacterium_arcticum
2366283e0db6f7934c4188d9c55681e1	0.727049	Bacteria	Bacteroidota	Bacteroidia	Flavobacteriales	Cryomorphaceae	Vicingus	s__uncultured_bacterium
e910450e84e0704a1bf978ad157b25d7	0.779682	Bacteria	Proteobacteria	Alphaproteobacteria	Rhodobacterales	Rhodobacteraceae	Pontivivens	s__bacterium
83aa5f793f4207643a510cfebd6a1999	0.907221	Bacteria	Proteobacteria	Gammaproteobacteria	Enterobacterales	Vibrionaceae	Aliivibrio
da4ad3f23a995cffe7f09f77e9708622	0.996122	Bacteria	Proteobacteria	Gammaproteobacteria	Enterobacterales	Vibrionaceae	Vibrio
982974a9fc665fec03ad6063f623367d	0.999423	Bacteria	Bacteroidota	Bacteroidia	Chitinophagales	uncultured	uncultured	s__bacterium_episymbiont
afbd24efdafc8eab7318934e9e7d327d	0.999652	Bacteria	Bacteroidota	Bacteroidia	Chitinophagales	Saprospiraceae	Rubidimonas	s__uncultured_bacterium
38a2038ce49968da9a2d769467ab2546	0.755187	Bacteria	Proteobacteria	Gammaproteobacteria	Pseudomonadales	Saccharospirillaceae	Oleispira	s__uncultured_gamma
c28614d8822701407881c75c1ca8f30c	0.991286	Bacteria	Proteobacteria	Alphaproteobacteria	Rickettsiales	AB1	AB1	s__Sinorickettsia_chlamys
f92b630a569a2790fdefef914861bfcd	0.976517	Bacteria	Proteobacteria	Alphaproteobacteria	Rhodobacterales	Rhodobacteraceae	Sulfitobacter
27b6f03c8e42ad24e56cfcb73b1ef506	1	Bacteria	Proteobacteria	Gammaproteobacteria	Pseudomonadales	Alcanivoracaceae1	Alcanivorax
960eb375052f105e92d4bf8d579728ab	1	Bacteria	Bacteroidota	Bacteroidia	Flavobacteriales	Flavobacteriaceae	Nonlabens
fc115f3cbc611cb5eecce6e80c28f9c3	0.949556	Bacteria	Proteobacteria	Alphaproteobacteria	Rhodobacterales	Rhodobacteraceae	Marivita
6e184a94959ff8596aa27e1de0c1e516	1	Bacteria	Proteobacteria	Alphaproteobacteria	Rhodobacterales	Rhodobacteraceae
12e83d5cfd0d091da7086f1c2755a869	0.989323	Bacteria	Proteobacteria	Gammaproteobacteria	Enterobacterales	Vibrionaceae	Vibrio	s__Vibrio_tapetis
b1e864dfc03c145126d1ed6b9929bf30	1	Bacteria	Proteobacteria	Gammaproteobacteria	Pseudomonadales	Moraxellaceae	Moraxella
c67bcb3cacc8bce6268038656ef9b984	0.971749	Bacteria	Proteobacteria	Alphaproteobacteria	Micavibrionales	Micavibrionaceae	uncultured	s__uncultured_bacterium
3ca5247d9ddc8c176674ee220271cd6c	0.994479	Bacteria	Planctomycetota	OM190	OM190	OM190	OM190	s__uncultured_marine
aa32b5cb82756791a195db22cbabe9bf	1	Bacteria	Bacteroidota	Bacteroidia	Flavobacteriales	Flavobacteriaceae
0dcb29fca3fe00a3ba67894a2cf75a53	0.987619	Bacteria	Bacteroidota	Bacteroidia	Flavobacteriales	Cryomorphaceae	Vicingus	s__uncultured_bacterium
3c3061963e526c642d3f9d844e92d9dc	0.809143	Bacteria	Proteobacteria	Alphaproteobacteria	Caulobacterales	Hyphomonadaceae	Ponticaulis	s__Ponticaulis_koreensis
06fc33ab69b4e3d10af75c04a2e112d5	0.999999	Bacteria	Bacteroidota	Bacteroidia	Flavobacteriales	Flavobacteriaceae	Flavobacterium
fd84b86c8d1e148da7fbb238fc743e63	0.85139	Bacteria	Proteobacteria	Alphaproteobacteria	Rhizobiales	Rhizobiaceae	uncultured	s__uncultured_Alphaproteobacteria
c94e8ee07e72d524a983aac347e4917b	1	Bacteria	Bacteroidota	Bacteroidia	Cytophagales	Flammeovirgaceae	uncultured	s__uncultured_bacterium
efe144270bc332eb13f05e1106bd53e6	1	Bacteria	Bacteroidota	Bacteroidia	Cytophagales	Cyclobacteriaceae	Fabibacter
88ea484c65460bd7bc8f96f1f1861188	0.996615	Bacteria	Proteobacteria	Alphaproteobacteria	Rickettsiales	Rickettsiaceae	uncultured	s__metagenome
2c0de6deb30eb10d73017f34b40043a3	0.999213	Bacteria	Proteobacteria	Gammaproteobacteria	Pseudomonadales	Saccharospirillaceae	Oceanobacter
a1f5fed3f51a4c28474a6bf860f39b1c	0.871581	Bacteria	Proteobacteria	Gammaproteobacteria	Pseudomonadales	Alcanivoracaceae1	Alcanivorax	s__Alcanivorax_venustensis
8072fb2d6a9b10fa254b44f4c6f950c8	0.715529	Bacteria	Proteobacteria	Alphaproteobacteria	Kordiimonadales	uncultured	uncultured	s__uncultured_Kordiimonas
a0c2cc21671f76322e1cb2d362e45bf5	1	Bacteria	Proteobacteria	Alphaproteobacteria	Rhodobacterales	Rhodobacteraceae
505d658981b3e00ba005c07274916329	0.973784	Bacteria	Planctomycetota	Phycisphaerae	Phycisphaerales	Phycisphaeraceae	Phycisphaera	s__uncultured_Planctomycetales
34122b1809807df04aedb92c69f8e259	0.999954	Bacteria	Proteobacteria	Gammaproteobacteria	Coxiellales	Coxiellaceae	Coxiella
7acd5c1edb3ca794dd953c72b843facc	0.998626	Bacteria	Proteobacteria	Alphaproteobacteria	Micavibrionales	Micavibrionaceae	uncultured	s__uncultured_bacterium
c062c2a9687ee333426867d44fbe045c	0.875167	Bacteria	Proteobacteria	Alphaproteobacteria	Rhodobacterales	Rhodobacteraceae	uncultured	s__uncultured_Alphaproteobacteria
8a3f2e266f1b8e9f35ad226e113f4eab	0.90026	Bacteria	Bacteroidota	Bacteroidia	Chitinophagales	Saprospiraceae	uncultured	s__uncultured_bacterium
fa91890406a8a68e42b3708c02d4be50	0.969333	Bacteria	Proteobacteria	Alphaproteobacteria	Rhodobacterales	Rhodobacteraceae	uncultured	s__Marivita_sp.
759a8346eff4edb82f3d6751c43c053e	0.953246	Bacteria	Proteobacteria	Alphaproteobacteria	Caulobacterales	Parvularculaceae	Parvularcula	s__uncultured_bacterium
b3c7e0e4b4eb46d9c75ab889a8dad0fb	0.99983	Bacteria	Proteobacteria	Gammaproteobacteria	Enterobacterales	Pseudoalteromonadaceae	Pseudoalteromonas
fd080853c4810d7c5b206f2ee8ff7c00	1	Bacteria	Bacteroidota	Bacteroidia	Flavobacteriales	Flavobacteriaceae
2bdfe76090dcea7a8f794e7644569b11	0.986242	Bacteria	Proteobacteria	Alphaproteobacteria	Rhizobiales	Hyphomicrobiaceae	uncultured
0c0893b07fe04dcc2d4fa9041666a2b7	0.999788	Bacteria	Bacteroidota	Bacteroidia	Chitinophagales	Saprospiraceae	Rubidimonas	s__uncultured_bacterium
173dbd9d518691910405c5c9985524ee	0.961211	Bacteria	Proteobacteria	Gammaproteobacteria	Pseudomonadales	Moraxellaceae	Acinetobacter	s__Acinetobacter_towneri
26a977658db2145016787d18a3ab0355	0.974371	Bacteria	Bacteroidota	Bacteroidia	Chitinophagales	uncultured	uncultured	s__uncultured_Bacteroidetes
d3755bb93c2016719a7c521091f0eb3d	0.932142	Bacteria	Proteobacteria	Gammaproteobacteria	Enterobacterales	Vibrionaceae	Vibrio
ce3c5ae2267f3ae480fa32e3755638cd	0.998631	Bacteria	Bacteroidota	Bacteroidia	Cytophagales	Cyclobacteriaceae	Ekhidna	s__Ekhidna_sp.
a64ee7475570e2bc6380dd4f82ad3367	0.995816	Bacteria	Proteobacteria	Gammaproteobacteria	Enterobacterales	Vibrionaceae	Vibrio
fd64b7ce803e6a25b7488ff3978f0caf	0.968128	Bacteria	Bacteroidota	Bacteroidia	Flavobacteriales	Crocinitomicaceae	Crocinitomix	s__uncultured_bacterium
f9fa5c2f241b5fd4d703d39ca8ed7676	0.934975	Bacteria	Bdellovibrionota	Bdellovibrionia	Bacteriovoracales	Bacteriovoracaceae	Peredibacter	s__uncultured_Peredibacter
bb8919d4cee9e88c5e26c20e21aae5bc	1	Bacteria	Bacteroidota	Bacteroidia	Flavobacteriales	Flavobacteriaceae
2d0b41d96cc4b4b460cee18955ba3ff2	0.979515	Bacteria	Proteobacteria	Gammaproteobacteria	Enterobacterales	Vibrionaceae	Vibrio
33778ca885bb431302a76ca69d730030	0.719651	Bacteria	Proteobacteria	Alphaproteobacteria	Rhodobacterales	Rhodobacteraceae	uncultured	s__uncultured_bacterium
2bccc1b00e1c22d2efb908360369c7fb	0.998221	Bacteria	Bacteroidota	Bacteroidia	Flavobacteriales	Crocinitomicaceae	Crocinitomix	s__uncultured_bacterium
bc68a2f3930829ca4d387a5420e97177	0.768042	Bacteria	Bacteroidota	Bacteroidia	Flavobacteriales	NS9_marine_group	NS9_marine_group
56069afb51fa3a7394cbe36b42b0ae6c	0.954263	Bacteria	Bdellovibrionota	Bdellovibrionia	Bacteriovoracales	Bacteriovoracaceae	uncultured	s__uncultured_deep-sea
1aed71be33d830af2b500ff6e68d434b	0.916664	Bacteria	Bacteroidota	Bacteroidia	Flavobacteriales	Schleiferiaceae	Schleiferia	s__uncultured_Bacteroidetes
3004031d912d7279d0a2651b91199e11	0.949216	Bacteria	Proteobacteria	Alphaproteobacteria	Rickettsiales	SM2D12	SM2D12
3f0280817fc6967f814d326201f0e053	0.95173	Bacteria	Proteobacteria	Alphaproteobacteria	Rhizobiales	Rhizobiaceae	Hoeflea
9c393f71ba74cd125178a0ac134a1585	0.916722	Bacteria	Proteobacteria	Gammaproteobacteria	Pseudomonadales	Saccharospirillaceae	Oceaniserpentilla
f2b6df6f7b5b4652870ab7b87e64a63a	0.946242	Bacteria	Proteobacteria	Gammaproteobacteria	Enterobacterales	Shewanellaceae	Shewanella	s__Shewanella_aestuarii
e9779bac9bcc6b5520599dd1363f1486	0.72012	Bacteria	Proteobacteria	Gammaproteobacteria	Enterobacterales	Vibrionaceae	Photobacterium	s__Photobacterium_phosphoreum
d10dc8b0601061254c886d706de364f7	0.999999	Bacteria	Proteobacteria	Gammaproteobacteria
2646694a80898f70366f1f885670fa0c	0.925784	Bacteria	Bacteroidota	Bacteroidia	Chitinophagales	Saprospiraceae	Aureispira	s__uncultured_bacterium
963b90ee10f65308af414a2421dcf1ae	1	Bacteria	Proteobacteria	Gammaproteobacteria	Pseudomonadales	Pseudomonadaceae
5e612318b35dbc009275113dc7888f6f	0.813111	Bacteria	Proteobacteria	Alphaproteobacteria	Rhodobacterales	Rhodobacteraceae	Sedimentitalea
acff30d48aa758bceef1911d4fada2d3	0.919244	Bacteria	Proteobacteria	Gammaproteobacteria	Pseudomonadales	Alcanivoracaceae1	Alcanivorax	s__uncultured_gamma
1d4cfc25d162bd5c8014e809f3b86a96	0.99893	Bacteria	Bacteroidota	Bacteroidia	Flavobacteriales	NS9_marine_group	NS9_marine_group	s__uncultured_Flavobacterium
d433e373630fc4eda8583fe98cec8b5f	0.999997	Bacteria	Proteobacteria	Gammaproteobacteria	Enterobacterales	Shewanellaceae	Shewanella
29f1c33210e4227b25dd89b2d0275705	0.961777	Bacteria	Proteobacteria	Gammaproteobacteria	Enterobacterales	Vibrionaceae	Vibrio	s__Vibrio_tapetis
e3f94d45f90d4ec377a60a0c63dadf93	0.725684	Bacteria	Bacteroidota	Bacteroidia	Flavobacteriales	Crocinitomicaceae	Crocinitomix	s__uncultured_bacterium
5a8f2f77230ee48577c8501a73d06ba7	1	Bacteria	Bacteroidota	Bacteroidia	Flavobacteriales	Flavobacteriaceae	Dokdonia
2a4bf3c66da77bda05c1bbae6491468d	0.998232	Bacteria	Proteobacteria	Alphaproteobacteria	Caulobacterales	Hyphomonadaceae	Hyphomonas
194de5f34734f4c9629c67ea744b442c	0.972586	Bacteria	Desulfobacterota	Desulfuromonadia	Bradymonadales	Bradymonadales	Bradymonadales	s__uncultured_delta
69678ed52616729951a9790759ce10a4	0.967778	Bacteria	Proteobacteria	Alphaproteobacteria	Caulobacterales	Parvularculaceae	Parvularcula	s__uncultured_bacterium
6f3805d9ee854811d138dd83cfdcaf09	0.999977	Bacteria	Proteobacteria	Gammaproteobacteria	Enterobacterales	Colwelliaceae	Colwellia
a210b55dca4f692dae030d29d0ce647d	0.817455	Bacteria	Proteobacteria	Gammaproteobacteria	Pseudomonadales	Saccharospirillaceae	Bermanella
f2a3008223fed6b970b46fd5b647eeb5	0.994128	Bacteria	Proteobacteria	Alphaproteobacteria	Rhizobiales	Rhizobiaceae	Ahrensia
1d55aeb6838208e63627f0afa174e541	0.917877	Bacteria	Proteobacteria	Alphaproteobacteria	Rhizobiales	Devosiaceae
5305eee46ba8edf3da093c69c5b7abca	0.91476	Bacteria	Proteobacteria	Alphaproteobacteria	Micavibrionales	Micavibrionaceae	uncultured	s__unidentified_marine
a829701f17e1859d9f8fe29182e635f6	0.879497	Bacteria	Bacteroidota	Bacteroidia	Chitinophagales	Saprospiraceae	Portibacter	s__uncultured_Bacteroidetes
2c9c7b461e5eb19d18e1aee3b8ca8b8b	0.887178	Bacteria	Bdellovibrionota	Bdellovibrionia	Bacteriovoracales	Bacteriovoracaceae	Peredibacter	s__uncultured_Peredibacter
023ded656513f253831c3a0105c9047b	1	Bacteria	Proteobacteria	Gammaproteobacteria	Pseudomonadales	Saccharospirillaceae	Saccharospirillum
c1e49f40e9a936e2da509544c4f326f4	0.999745	Bacteria	Proteobacteria	Gammaproteobacteria	Enterobacterales	Pseudoalteromonadaceae	Pseudoalteromonas
ab4534a4e3eaec310413e6236b337ec5	1	Bacteria	Bacteroidota	Bacteroidia	Flavobacteriales	Flavobacteriaceae
e7c2d86316b5e2b42ccc6e71a65cda5a	0.861821	Bacteria	Proteobacteria	Gammaproteobacteria	UBA10353_marine_group	UBA10353_marine_group	UBA10353_marine_group	s__uncultured_bacterium
a62e32c83e169200a7222bc5e937b23b	0.999756	Bacteria	Firmicutes	Bacilli	Staphylococcales	Staphylococcaceae	Staphylococcus
aab37b19838251a8cbfc0b9df2de26ee	0.963453	Bacteria	Patescibacteria	Parcubacteria	Candidatus_Campbellbacteria	Candidatus_Campbellbacteria	Candidatus_Campbellbacteria	s__metagenome
e3260c7fa1d15e8eff2f7cd99429848b	0.781859	Bacteria	Planctomycetota	OM190	OM190	OM190	OM190	s__uncultured_bacterium
80ad943029a60b35f6be7bcaa7ed5850	0.896919	Bacteria	Bacteroidota	Bacteroidia	Cytophagales	Cyclobacteriaceae	Fabibacter	s__uncultured_bacterium
2180003cba2b0f2edbc9a834f9fd4848	0.994078	Bacteria	Proteobacteria	Gammaproteobacteria	Pseudomonadales	Spongiibacteraceae	BD1-7_clade
00c48e109ebb24a58c13e7723cbc4b96	0.957719	Bacteria	Bacteroidota	Bacteroidia	Flavobacteriales	Flavobacteriaceae	Psychroserpens
9e1d359d07e8a0ff8354200be9bcb84a	1	Bacteria	Proteobacteria	Gammaproteobacteria
43928561c0e6c6901fa0aa973835bfd5	1	Bacteria	Proteobacteria	Gammaproteobacteria	Pseudomonadales	Alcanivoracaceae	Ketobacter
2301437f1c43104ff0f8e224e767d1c0	1	Bacteria	Bacteroidota	Bacteroidia	Flavobacteriales	Flavobacteriaceae	Pseudofulvibacter
1501bb832b39b557288618eeb15da649	1	Bacteria	Bacteroidota	Bacteroidia	Flavobacteriales	Flavobacteriaceae	Dokdonia
10c0ce48f494dbfec10c6edd5d86b60e	0.983392	Bacteria	Bacteroidota	Bacteroidia	Chitinophagales	Saprospiraceae	Phaeodactylibacter	s__uncultured_bacterium
d3931debb7ae07cad5005993b7ca75b1	0.999943	Bacteria	Proteobacteria	Alphaproteobacteria	Rhizobiales	Rhizobiaceae
a1c344b03234639740d7eb3d5232cf33	0.903409	Bacteria	Proteobacteria	Gammaproteobacteria	Enterobacterales	Vibrionaceae	Vibrio	s__Vibrio_gallaecicus
e669913028818fd1a214e162b5228f4a	0.959127	Bacteria	Proteobacteria	Gammaproteobacteria	Enterobacterales	Shewanellaceae	Shewanella	s__Shewanella_woodyi
e12cc589cc9d7246c4a57fb17ea4de4b	0.968453	Bacteria	Proteobacteria	Gammaproteobacteria	Pseudomonadales	Alcanivoracaceae1	Alcanivorax	s__uncultured_Alcanivoracaceae
362776c6ed6a5ee0c385c9649205887f	0.998835	Bacteria	Proteobacteria	Gammaproteobacteria	Enterobacterales	Shewanellaceae	Shewanella	s__Shewanella_aestuarii
afb080577b8e1e7930e5c8860a536880	0.999991	Bacteria	Proteobacteria	Gammaproteobacteria	Enterobacterales	Vibrionaceae	Photobacterium
199dee366cac0e650c753666c32750fc	0.9728	Bacteria	Proteobacteria	Gammaproteobacteria	Enterobacterales	Alteromonadaceae	Alteromonas
8fdb2bd17f53b188671adc7e2ae9f744	0.916697	Bacteria	Proteobacteria	Alphaproteobacteria	Parvibaculales	Parvibaculaceae	Mf105b01	s__uncultured_Alphaproteobacteria
f8af7b579bac862e43b220c0ad80e3b7	0.912385	Bacteria	Proteobacteria	Alphaproteobacteria	Rickettsiales	SM2D12	SM2D12	s__uncultured_organism
5ed5515c3f8fcda4c96d0f0d53471941	1	Bacteria	Proteobacteria	Gammaproteobacteria	Pseudomonadales	Porticoccaceae	C1-B045
de06f50d5821bc047cba4e6572a02367	0.994954	Bacteria	Bdellovibrionota	Bdellovibrionia	Bacteriovoracales	Bacteriovoracaceae	Peredibacter
6629d15b0a3b56d8b505ea0f5992da89	0.738052	Bacteria	Proteobacteria	Alphaproteobacteria	Rhodobacterales	Rhodobacteraceae	Sulfitobacter
5453f87da4fc3bc80015e6b25a6141e7	0.998955	Bacteria	Proteobacteria	Gammaproteobacteria	Enterobacterales	Vibrionaceae	Aliivibrio
64000cb8ea7678750d92b748310a35a8	0.997915	Bacteria	Proteobacteria	Gammaproteobacteria	Enterobacterales	Vibrionaceae	Vibrio
9185b53b4532c361d15db808c389fab3	0.978544	Bacteria	Bacteroidota	Bacteroidia	Flavobacteriales	Cryomorphaceae	Vicingus	s__uncultured_bacterium
d5e9852b8bbf2453e2c215fd449eb7a0	0.959432	Bacteria	Bdellovibrionota	Bdellovibrionia	Bdellovibrionales	Bdellovibrionaceae	OM27_clade	s__uncultured_bacterium
941d203b6324138427e59d10795e78f7	1	Bacteria	Proteobacteria	Alphaproteobacteria	Rhodobacterales	Rhodobacteraceae
956df3b8b315e70e0499bbafa47d3967	0.999998	Bacteria	Proteobacteria	Gammaproteobacteria	Enterobacterales	Shewanellaceae	Shewanella
6b2e5378076ddf20840bba62a94f22b5	0.999668	Bacteria	Proteobacteria	Gammaproteobacteria	Enterobacterales	Vibrionaceae	Enterovibrio
2a9e3547d8447887eb4381196ca0e09b	0.992924	Bacteria	Proteobacteria	Gammaproteobacteria	Enterobacterales	Vibrionaceae	Vibrio
bb11e01082cc18e9397eb69a353cc7f1	0.977196	Bacteria	Bacteroidota	Bacteroidia	Flavobacteriales	Cryomorphaceae	Vicingus	s__uncultured_bacterium
3dcf9bbab8a07ac8e47b6723d16a8bf9	0.912926	Bacteria	Proteobacteria	Gammaproteobacteria	Pseudomonadales	Halieaceae	Haliea	s__Haliea_salexigens
fba59ae0761e1fa88224a4074ad8c3c5	0.910244	Bacteria	Proteobacteria	Gammaproteobacteria	Enterobacterales	Vibrionaceae	Vibrio
ec8ba6df47089fac1e8ea1f42fdcbc93	0.999844	Bacteria	Bacteroidota	Bacteroidia	Flavobacteriales	Cryomorphaceae	Vicingus
fe3a58c3ccdd6ef671cb9b8a2b338a2d	0.999449	Bacteria	Bacteroidota	Bacteroidia	Flavobacteriales	Crocinitomicaceae	Fluviicola	s__Cryomorphaceae_bacterium
cb24a35b7ed994d476c468055a48951e	0.903493	Bacteria	Proteobacteria	Alphaproteobacteria	Rhodobacterales	Rhodobacteraceae	Sulfitobacter
65a04eb47998de24d1d6cbf395144239	0.84414	Bacteria	Proteobacteria	Gammaproteobacteria	uncultured	uncultured	uncultured	s__uncultured_bacterium
d63f6deb107cd852ebb2977b1756b4f6	0.997545	Bacteria	Planctomycetota	OM190	OM190	OM190	OM190	s__uncultured_planctomycete
1d02557f935505f491e9cf0bf6475d55	0.999999	Bacteria	Bacteroidota	Bacteroidia	Chitinophagales	Saprospiraceae	Aureispira	s__Saprospira_sp.
5f3a4d4b4b7e026253c42d0810a67152	0.998155	Bacteria	Proteobacteria	Gammaproteobacteria	Burkholderiales	Neisseriaceae	uncultured	s__uncultured_bacterium
45e4da58639cdbf2b253c279ff0bf932	0.991506	Bacteria	Bacteroidota	Bacteroidia	Flavobacteriales	Cryomorphaceae	Vicingus	s__uncultured_bacterium
dffd2b18cc54b89c269de30613a69388	0.991832	Bacteria	Proteobacteria	Gammaproteobacteria	Enterobacterales	Colwelliaceae	Thalassotalea
b70a3b08455995c1d3dede62bd53b7c5	0.99778	Bacteria	Proteobacteria	Gammaproteobacteria	Enterobacterales	Vibrionaceae	Vibrio
71adfd0211ae9dae7ee0392acfbb10c5	0.935502	Bacteria	Proteobacteria	Alphaproteobacteria	Rhizobiales	Rhizobiaceae	Pseudahrensia	s__uncultured_bacterium
3707c1323f3b8b9fbdb25cea9f37d875	1	Bacteria	Proteobacteria	Alphaproteobacteria	Rhodobacterales	Rhodobacteraceae
fb6a5c64afc5d2977cade98010b6e3de	0.99979	Bacteria	Proteobacteria	Gammaproteobacteria	Enterobacterales	Vibrionaceae	Enterovibrio
6acfcb366fa77ca3b889c760fbae334c	0.995901	Bacteria	Proteobacteria	Gammaproteobacteria	Enterobacterales	Colwelliaceae	Colwellia
3326fcfc1029e322a30f5ac7daa4f827	1	Bacteria	Patescibacteria	Parcubacteria	Candidatus_Kaiserbacteria	Candidatus_Kaiserbacteria	Candidatus_Kaiserbacteria
b5dd61a45058f43e552788898c7b55c5	0.928139	Bacteria	Bacteroidota	Bacteroidia	Chitinophagales	Saprospiraceae	uncultured
a8a914a9c4a87b0397ef156f669d9ad8	0.984816	Bacteria	Verrucomicrobiota	Verrucomicrobiae	Verrucomicrobiales	DEV007	DEV007	s__uncultured_bacterium
67462cc5d7b6ceb1eab93cdf5a58110d	0.999999	Bacteria	Bdellovibrionota	Bdellovibrionia	Bdellovibrionales	Bdellovibrionaceae	Bdellovibrio	s__uncultured_marine
52bb8994a6158dda1ec548f70105e339	0.898488	Bacteria	Bacteroidota	Bacteroidia	Chitinophagales	Saprospiraceae	uncultured	s__uncultured_bacterium
e2a079f7ab6f0d0b8f129e7ba7b33c89	0.817033	Bacteria	Myxococcota	Myxococcia	Myxococcales	Myxococcaceae	P3OB-42	s__uncultured_delta
805869ff8662701230e8e9e4e5c6fa90	1	Bacteria	Proteobacteria	Alphaproteobacteria	Tistrellales	Tistrellaceae	Tistrella
6d47790414610d7a4099d98ad70a55bd	0.975587	Bacteria	Proteobacteria	Gammaproteobacteria	Pseudomonadales	Porticoccaceae	C1-B045	s__uncultured_marine
fd26ceab7256bccecf213da808ad784a	1	Bacteria	Proteobacteria	Gammaproteobacteria	Arenicellales	Arenicellaceae	HTCC5015	s__uncultured_gamma
1805a02d86d6e84a8f1f3ea7129d4e2e	0.912245	Bacteria	Proteobacteria	Gammaproteobacteria	Pseudomonadales	Saccharospirillaceae	Oceaniserpentilla	s__Oceaniserpentilla_haliotis
1ef42593169e06e914327cd24f7f6e5e	0.944052	Bacteria	Planctomycetota	Phycisphaerae	Phycisphaerales	Phycisphaeraceae	SM1A02	s__uncultured_bacterium
45770cdc88b8d2df6040d95106a64118	0.997042	Bacteria	Proteobacteria	Gammaproteobacteria	Enterobacterales	Vibrionaceae	Vibrio
68cb9537e897381c2195fa29c1219b14	0.999999	Bacteria	Proteobacteria	Gammaproteobacteria	Enterobacterales	Shewanellaceae	Shewanella
151d00129c352580a36c4c19b28fdbf4	0.961303	Bacteria	Proteobacteria	Gammaproteobacteria	Enterobacterales	Vibrionaceae	Vibrio
5d71df6425b524e2d7a890120e950d99	0.984124	Bacteria	Proteobacteria	Gammaproteobacteria	Arenicellales	Arenicellaceae	Arenicella	s__uncultured_bacterium
f6057ec462114fce7aa05fb5fbc80d84	0.982766	Bacteria	Proteobacteria	Alphaproteobacteria	Sneathiellales	Sneathiellaceae	Sneathiella	s__uncultured_bacterium
33c13c0311ecf8d8eceb82246137f58e	0.999254	Bacteria	Proteobacteria	Gammaproteobacteria	Pseudomonadales	Pseudomonadaceae	Pseudomonas
4f0213e11662051c57f0d9b1b9841160	0.988405	Bacteria	Proteobacteria	Gammaproteobacteria	Enterobacterales	Vibrionaceae	Vibrio
baa54fb27850071286869a409b26e77b	0.999999	Bacteria	Proteobacteria	Alphaproteobacteria	Rickettsiales	SM2D12	SM2D12
2af13b9718f2fc356669deb1b774deaa	0.999747	Bacteria	Patescibacteria	Gracilibacteria	Gracilibacteria	Gracilibacteria	Gracilibacteria	s__marine_metagenome
48b5c64dd67682a3b6166975a9c22096	0.762982	Bacteria	Proteobacteria	Gammaproteobacteria	Salinisphaerales	Solimonadaceae	Polycyclovorans	s__uncultured_Solimonas
50962174dc452eaefd72319b2a31d618	0.999946	Bacteria	Proteobacteria	Alphaproteobacteria	Rhizobiales	Rhizobiaceae
2b16193db719cc9926f5db4c3b627f8d	0.989532	Bacteria	Proteobacteria	Gammaproteobacteria	Enterobacterales	Vibrionaceae	Vibrio
fe0ae19378b3b732602f93639a2dbd72	0.876905	Bacteria	Patescibacteria	Parcubacteria	Candidatus_Kaiserbacteria	Candidatus_Kaiserbacteria	Candidatus_Kaiserbacteria	s__uncultured_bacterium
d71273ef9e2dbcee13c23b4ba92527f6	0.999996	Bacteria	Proteobacteria	Gammaproteobacteria	Enterobacterales	Shewanellaceae	Shewanella
fb4ef4c0b071fa6fda2069caa9cd6398	0.911793	Bacteria	Verrucomicrobiota	Verrucomicrobiae	Verrucomicrobiales	Rubritaleaceae	Rubritalea	s__uncultured_bacterium
2ce912d7e986dd6f11ff66a48940f6eb	0.927319	Bacteria	Patescibacteria	Gracilibacteria	JGI_0000069-P22	JGI_0000069-P22	JGI_0000069-P22	s__uncultured_bacterium
98699b7324cd6e6357ecffcf8c54fab0	0.999998	Bacteria	Proteobacteria	Gammaproteobacteria	Pseudomonadales	Pseudohongiellaceae	Pseudohongiella
65281c921e76d19d370f6cfde232d8b9	1	Bacteria	Bacteroidota	Bacteroidia	Chitinophagales	Chitinophagaceae	Edaphobaculum
7e121f053653423bdc265c270efffb04	0.966161	Bacteria	Bacteroidota	Bacteroidia	Chitinophagales	Saprospiraceae	uncultured	s__Sargassum_vachellianum
784295a01546d99f3dfd99251a936e0f	0.996397	Bacteria	Proteobacteria	Gammaproteobacteria	Enterobacterales	Vibrionaceae	Vibrio
5bda8a7738fabe4a18865ccf9ebd951b	0.766126	Bacteria	Proteobacteria	Gammaproteobacteria	Burkholderiales	Alcaligenaceae	Verticiella	s__uncultured_bacterium
2cbe62ca9afae44eadb237d3c993bbc0	1	Bacteria	Proteobacteria	Gammaproteobacteria	Gammaproteobacteria_Incertae_Sedis	Unknown_Family	Marinicella
7bae4cb37ebf55fe42c97262cdd16c00	0.999672	Bacteria	Bacteroidota	Bacteroidia	Flavobacteriales	Cryomorphaceae	Owenweeksia	s__uncultured_marine
04ef4d2ba3790e03c67ee42b28929a43	1	Bacteria	Proteobacteria	Alphaproteobacteria	Rhodobacterales	Rhodobacteraceae
3ea9e62177cfdbbf99493df56b09a467	0.999994	Bacteria	Bacteroidota	Bacteroidia	Chitinophagales	37-13	37-13	s__uncultured_Bacteroidetes
2b3e61d8524cb2f18758dc6d183daf18	0.999997	Bacteria	WPS-2	WPS-2	WPS-2	WPS-2	WPS-2	s__hydrothermal_vent
af79d0d49bd69fa4cf2b5713d6b9dae6	0.950676	Bacteria	Proteobacteria	Gammaproteobacteria	Pseudomonadales	Spongiibacteraceae	BD1-7_clade	s__uncultured_gamma
702abb1a0aa62393bde4954d666976ca	0.856404	Bacteria	Bacteroidota	Bacteroidia	Flavobacteriales	Cryomorphaceae	Vicingus	s__uncultured_Bacteroidetes
c457087837b035ba717927137ce5a656	0.999996	Bacteria	WPS-2	WPS-2	WPS-2	WPS-2	WPS-2	s__hydrothermal_vent
1d634919008e48dab80602596581d250	0.936049	Bacteria	Bacteroidota	Bacteroidia	Flavobacteriales	Flavobacteriaceae	Muricauda	s__Muricauda_sp.
310ca90809b6ead565aed8d952c1d256	0.979977	Bacteria	Proteobacteria	Gammaproteobacteria	Enterobacterales	Vibrionaceae	Aliivibrio	s__Aliivibrio_fischeri
0736b7d0873334ab3459e4e1970e3d97	0.99998	Bacteria	Proteobacteria	Gammaproteobacteria	Granulosicoccales	Granulosicoccaceae	Granulosicoccus
58c84a71bbfed593ff3342fc493de426	0.984748	Bacteria	Proteobacteria	Alphaproteobacteria	Rickettsiales	SM2D12	SM2D12
5dc7d6a8c8323c16a9b5e89e86b141b1	1	Bacteria	Planctomycetota	OM190	OM190	OM190	OM190
cf32d17c586ebc5b0d236878ffcbd373	0.961749	Bacteria	Proteobacteria	Gammaproteobacteria	Enterobacterales	Vibrionaceae	Vibrio
5b7efc2c770c52dbccdaf8107c72c415	0.872791	Bacteria	SAR324_clade(Marine_group_B)	SAR324_clade(Marine_group_B)	SAR324_clade(Marine_group_B)	SAR324_clade(Marine_group_B)	SAR324_clade(Marine_group_B)	s__uncultured_bacterium
985594708ff1934be7489089db801cff	0.996154	Bacteria	Verrucomicrobiota	Chlamydiae	Chlamydiales	Chlamydiaceae	uncultured	s__uncultured_organism
cb1410b32594f3694fb02a3891976e10	0.996266	Bacteria	Proteobacteria	Gammaproteobacteria	Enterobacterales	Pseudoalteromonadaceae	Pseudoalteromonas
94912cb5bfcf5efbef7260d7010bc3e1	0.995418	Bacteria	Proteobacteria	Gammaproteobacteria	Enterobacterales	Colwelliaceae	Colwellia
887f610b4936f7f13f520c42d8e40e3d	1	Bacteria	Patescibacteria	Parcubacteria	Candidatus_Kaiserbacteria	Candidatus_Kaiserbacteria	Candidatus_Kaiserbacteria
3f76a7c831d87afc81cb42f90748e979	0.776729	Bacteria	Bacteroidota	Bacteroidia	Chitinophagales	Saprospiraceae	uncultured	s__uncultured_bacterium
1cf59fc9c6b7993536faac9d010229de	1	Bacteria	Proteobacteria	Gammaproteobacteria	Enterobacterales	Shewanellaceae	Shewanella
c63c67c974da8da507a75b5de3054ac7	0.982863	Bacteria	Proteobacteria	Alphaproteobacteria
e2c76afe83080a12e1be75824b16ae9f	0.891465	Bacteria	Proteobacteria	Gammaproteobacteria	Enterobacterales	Vibrionaceae	Vibrio
fcbbbe92905756e099308f36fbb8c12d	0.783615	Bacteria	Proteobacteria	Gammaproteobacteria	Pseudomonadales	Cellvibrionaceae	Halioxenophilus	s__uncultured_bacterium
1af83d0f5e10c44e610aa7636172c41d	0.999999	Bacteria	Actinobacteriota	Acidimicrobiia	Microtrichales	Ilumatobacteraceae	Ilumatobacter
b8c5b52a46dc10861e1ac62178d7bc41	0.934838	Bacteria	Patescibacteria	Gracilibacteria	Gracilibacteria	Gracilibacteria	Gracilibacteria	s__uncultured_bacterium
ccf5359db10fc6cb170ff117c1e6c388	0.73448	Bacteria	Bacteroidota	Bacteroidia	Chitinophagales	Saprospiraceae	uncultured	s__uncultured_bacterium
74ee1889fbea1c82b73bbb35603ee517	0.820891	Bacteria	SAR324_clade(Marine_group_B)	SAR324_clade(Marine_group_B)	SAR324_clade(Marine_group_B)	SAR324_clade(Marine_group_B)	SAR324_clade(Marine_group_B)	s__uncultured_bacterium
14dbb72241c006a34f99c1b98587664c	0.79692	Bacteria	Verrucomicrobiota	Verrucomicrobiae	Opitutales	Puniceicoccaceae	Verruc-01	s__Verrucomicrobia_bacterium
603986b44c307bbd4b6b1b7bbbffc077	0.975835	Bacteria	Bacteroidota	Bacteroidia	Chitinophagales	Saprospiraceae	uncultured
8086782fb15a4401b18f6f46c4a3de77	0.872786	Bacteria	Proteobacteria	Alphaproteobacteria	Rhodobacterales	Rhodobacteraceae
77b38a9e3252daf037939cc5e564844a	1	Bacteria	Proteobacteria	Alphaproteobacteria	Rhodobacterales	Rhodobacteraceae
d0e7a42ef3e7e5d98feefaf1ea79dce7	0.996468	Bacteria	Bacteroidota	Rhodothermia	Rhodothermales	Rhodothermaceae	Rubricoccus	s__uncultured_bacterium
ecc47b4d8f6892e3faa0714e46fc9e64	0.999987	Bacteria	Proteobacteria	Alphaproteobacteria	Rickettsiales	Mitochondria	Mitochondria
b01f2c76897ff05dcc67e22921ad1a68	0.999988	Bacteria	Proteobacteria	Alphaproteobacteria	Rickettsiales	AB1	AB1
2cd01f96b7529bae3414008405612777	0.877017	Bacteria	Bacteroidota	Bacteroidia	Chitinophagales	Saprospiraceae	uncultured	s__uncultured_marine
81146370ffdc85aabe38bd7bc27ec03a	0.870018	Bacteria	Planctomycetota	OM190	OM190	OM190	OM190	s__uncultured_Planctomycetaceae
712bce3a43912806af60f05966776d61	0.996916	Bacteria	Proteobacteria	Gammaproteobacteria	Enterobacterales	Vibrionaceae	Vibrio
e76ec05ac026cf257c94c4d010b06816	0.815517	Bacteria	Proteobacteria	Alphaproteobacteria	Micavibrionales	uncultured	uncultured	s__uncultured_bacterium
ad0c484a8ba3069b61dc3babaa1cb05b	0.999409	Bacteria	Dadabacteria	Dadabacteriia	Dadabacteriales	Dadabacteriales	Dadabacteriales	s__uncultured_bacterium
f14c1356bc198100c6919080040b2e09	0.981721	Bacteria	Proteobacteria	Alphaproteobacteria	Caulobacterales	Parvularculaceae	Parvularcula	s__uncultured_organism
a310b387cfdef65037eca0abe64ea057	0.999999	Bacteria	Proteobacteria	Gammaproteobacteria	Enterobacterales	Vibrionaceae	Photobacterium
8903bb13c9a1398c3932cd8c09ca6ead	0.946672	Bacteria	Proteobacteria	Alphaproteobacteria	Rickettsiales	Mitochondria	Mitochondria	s__uncultured_bacterium
6c1dbff0c1cced1cae2d4fc9c26f36d9	0.999718	Bacteria	Proteobacteria	Gammaproteobacteria	Enterobacterales	Vibrionaceae	Vibrio
ca5e8436785f07af163294a0c9aede75	1	Bacteria	Bdellovibrionota	Bdellovibrionia	Bacteriovoracales	Bacteriovoracaceae
96aab8aa96ea1f3f9f075541cacea8a7	0.781361	Bacteria	Proteobacteria	Gammaproteobacteria	UBA10353_marine_group	UBA10353_marine_group	UBA10353_marine_group	s__uncultured_bacterium
31efdb8bf9057303e865b60eda61aba8	0.999928	Bacteria	Bacteroidota	Bacteroidia	Flavobacteriales	NS9_marine_group	NS9_marine_group	s__uncultured_Flavobacterium
51d69a75d8c474d1aa72ea2e14f2a399	0.956023	Bacteria	Proteobacteria	Gammaproteobacteria	Enterobacterales	Vibrionaceae	Vibrio
05cfb5728c59908b61acf8286a4ca16b	0.988549	Bacteria	Bacteroidota	Bacteroidia	Sphingobacteriales	NS11-12_marine_group	NS11-12_marine_group	s__uncultured_marine
7a2b4635d4655f04067cd5c42fae3f4e	0.895141	Bacteria	Proteobacteria	Gammaproteobacteria	SZB50	SZB50	SZB50	s__uncultured_bacterium
dd95d7df5b8b5967a821545a2ca271c8	0.974841	Bacteria	Planctomycetota	OM190	OM190	OM190	OM190	s__uncultured_bacterium
4d96c257575d6d7d7d1f5f3aa73eb3ad	0.999956	Bacteria	Proteobacteria	Gammaproteobacteria	Enterobacterales	Psychromonadaceae	Motilimonas	s__uncultured_bacterium
6e1f1f9b845f1b097f773d863282ccdd	0.99614	Bacteria	Bacteroidota	Bacteroidia	Flavobacteriales	Flavobacteriaceae	Pseudofulvibacter	s__uncultured_bacterium
faba8ed2616bca12477d3f8551e0dbee	0.999751	Bacteria	Proteobacteria	Alphaproteobacteria	Rhodospirillales	Terasakiellaceae	uncultured	s__alpha_proteobacterium
c6f7d640484e0a67089018720fb245a4	0.988086	Bacteria	Proteobacteria	Gammaproteobacteria	Enterobacterales	Vibrionaceae	Vibrio
a17e6fc63937acd2892cebdf81da48dc	0.770862	Bacteria	Proteobacteria	Alphaproteobacteria	Parvibaculales	uncultured	uncultured	s__uncultured_marine
475885658cf487bfce4a445d08bcd7ea	0.999783	Bacteria	Proteobacteria	Gammaproteobacteria	Francisellales	Francisellaceae	uncultured	s__uncultured_bacterium
35c5c299de092a534b897bb060602cc2	1	Bacteria	Proteobacteria	Alphaproteobacteria	Rhizobiales	Xanthobacteraceae
afc2fa1d58284711bd9f40a4aece354d	0.995712	Bacteria	Proteobacteria	Gammaproteobacteria	Enterobacterales	Colwelliaceae	Colwellia
d151c46e1555b36633e598122cb0f43f	0.806729	Bacteria	Calditrichota	Calditrichia	Calditrichales	Calditrichaceae	Calorithrix	s__unidentified_bacterium
2688fb8f92cb7350161bbebae11e0648	0.706805	Bacteria	Bacteroidota	Bacteroidia	Sphingobacteriales	NS11-12_marine_group	NS11-12_marine_group	s__uncultured_marine
9a3e308bedfd1b78872ad07b13d270ae	0.999978	Bacteria	Proteobacteria	Gammaproteobacteria	Pseudomonadales	Porticoccaceae	Porticoccus
d01ccbf0094e44031892da9fe4838416	0.998234	Bacteria	Proteobacteria	Gammaproteobacteria	Enterobacterales	Vibrionaceae
9eb5095697ac598619daa7bda61c2dcb	0.961459	Bacteria	Bdellovibrionota	Oligoflexia	Oligoflexales	Oligoflexaceae	uncultured	s__uncultured_bacterium
32b25a9ace77fd07c41fd507acabfd31	0.999987	Bacteria	Proteobacteria	Gammaproteobacteria	Pseudomonadales	Spongiibacteraceae	BD1-7_clade
6fad4f8bbcd2f4eb26b301db161f4cc9	0.807193	Bacteria	Bacteroidota	Bacteroidia	Chitinophagales	uncultured	uncultured	s__uncultured_Bacteroidetes
b5084e8282d85f1ce58bfa12f5189f21	0.998916	Bacteria	Proteobacteria	Gammaproteobacteria	Steroidobacterales	Woeseiaceae	Woeseia
fb67ead43dea046b1d7b3429db634ab6	0.737345	Bacteria	Bacteroidota	Bacteroidia	Flavobacteriales	Crocinitomicaceae	Crocinitomix	s__uncultured_Crocinitomix
003efb4a140b936340c66ad1300872da	1	Bacteria	Proteobacteria	Gammaproteobacteria	Pseudomonadales	Spongiibacteraceae	Zhongshania	s__uncultured_bacterium
55faa7b6167fe154bc010eb539221513	0.984956	Bacteria	Proteobacteria	Gammaproteobacteria	Pseudomonadales	Spongiibacteraceae	BD1-7_clade
1bc5eead6e0f85b167894fb1895524e6	0.823876	Bacteria	Proteobacteria	Alphaproteobacteria	Micavibrionales	uncultured	uncultured	s__uncultured_Rhizobiales
aff87b541e7c548b11cf59737663df58	0.763815	Bacteria	Bdellovibrionota	Bdellovibrionia	Bacteriovoracales	Bacteriovoracaceae	Peredibacter	s__uncultured_Peredibacter
a9e0b4a15f1ca4aebb5df91c1a8563a0	0.998911	Bacteria	Proteobacteria	Gammaproteobacteria	Enterobacterales	Kangiellaceae	Aliikangiella	s__uncultured_bacterium
83978200f389ec0d5fa8691e8635a576	0.862697	Bacteria	Cyanobacteria	Vampirivibrionia	Vampirovibrionales	Vampirovibrionales	Vampirovibrionales	s__uncultured_bacterium
81db1f77fb582b81a85019720611f498	1	Bacteria	Proteobacteria	Gammaproteobacteria
9565578023745e7118593ed8094456ea	0.929839	Bacteria	Planctomycetota	OM190	OM190	OM190	OM190	s__uncultured_marine
cc824273eab5a5f029c36b0679f9619a	0.92313	Bacteria	Proteobacteria	Alphaproteobacteria	Rhodobacterales	Rhodobacteraceae	Jannaschia	s__uncultured_bacterium
fdc1a7c3ebe3c43c9205147181cadf6b	0.705507	Bacteria	Actinobacteriota	Actinobacteria	Corynebacteriales	Corynebacteriaceae	Corynebacterium	s__Corynebacterium_tuberculostearicum
c70702212b4ea6489d41cfe667c6b139	0.924951	Bacteria	Proteobacteria	Alphaproteobacteria	Rhizobiales	Rhizobiaceae	Oricola
bb25b73523831900963e2a44454bf7f2	0.867847	Bacteria	Proteobacteria	Alphaproteobacteria	Rhodobacterales	Rhodobacteraceae	Pseudophaeobacter
e5dbbdf4abc5d0a0141c2607b68a9cca	0.93239	Bacteria	Proteobacteria	Alphaproteobacteria	Parvibaculales	Parvibaculaceae	Candidatus_Phaeomarinobacter	s__Candidatus_Phaeomarinobacter
74cf013357e653e1c59e55f6c32aaedf	0.863701	Bacteria	Proteobacteria	Gammaproteobacteria	uncultured	uncultured	uncultured	s__uncultured_bacterium
3d7fab07f98d1287a0ce51c2741d9462	1	Bacteria	Proteobacteria	Gammaproteobacteria	Enterobacterales	Vibrionaceae
c6d238972212d37e26e9b97bcc45dc00	0.999937	Bacteria	Proteobacteria	Gammaproteobacteria	Enterobacterales	Psychromonadaceae	Motilimonas	s__uncultured_bacterium
0a73a59d2369e2d99314aef46293337a	0.999789	Bacteria	Firmicutes	Bacilli	Staphylococcales	Staphylococcaceae	Staphylococcus
e66ec62d1c08545c03bdbd9064cc3f2c	0.905576	Bacteria	Proteobacteria	Gammaproteobacteria	Burkholderiales	Methylophilaceae	Methylotenera	s__bacterium_WH2-1
907d833b79c2cd40d396bbaa638b81d8	0.939218	Bacteria	Proteobacteria	Gammaproteobacteria	Enterobacterales	Vibrionaceae	Vibrio	s__Vibrio_tapetis
5f4a03461848666893c2227586dd8d18	0.767784	Bacteria	Proteobacteria	Gammaproteobacteria	Steroidobacterales	Woeseiaceae	Woeseia
a25cc42b35f7e98b1fbbff4d151e4466	0.896243	Bacteria	Proteobacteria	Gammaproteobacteria	Diplorickettsiales	Diplorickettsiaceae	uncultured	s__uncultured_bacterium
340aba40fe44cf614744deca5dec03aa	0.996283	Bacteria	Bacteroidota	Bacteroidia	Cytophagales	Cyclobacteriaceae	Reichenbachiella	s__uncultured_bacterium
1cf7377ef68650f8c7d33eaab84a1ff7	0.982754	Bacteria	Bacteroidota	Bacteroidia	Chitinophagales	Saprospiraceae	Lewinella	s__uncultured_Bacteroidetes
749013c4913c7902cc9347d43d8b4e1a	0.999773	Bacteria	Proteobacteria	Gammaproteobacteria	Enterobacterales	Vibrionaceae	Enterovibrio
9426c30c67bbbbc83a4266abbd8c8a4a	0.963681	Bacteria	Proteobacteria	Gammaproteobacteria	Pseudomonadales	Moraxellaceae	Acinetobacter	s__Acinetobacter_towneri
7eb9c21a33a9bd325728248c1ba6f005	1	Bacteria	Proteobacteria	Alphaproteobacteria	Sphingomonadales	Sphingomonadaceae
d210e589c0a4b3df3764bb743a3af441	0.98997	Bacteria	Proteobacteria	Gammaproteobacteria	Nitrosococcales	Methylophagaceae	uncultured	s__uncultured_bacterium
4a5d6ca432a79b9caa23b4c7aa80c7f1	0.927064	Bacteria	Patescibacteria	Parcubacteria	Candidatus_Jorgensenbacteria	Candidatus_Jorgensenbacteria	Candidatus_Jorgensenbacteria	s__Candidatus_Adlerbacteria
d5de7d6f10e8d90463e2c96fc89098c7	0.968096	Bacteria	Proteobacteria	Alphaproteobacteria	Micavibrionales	Micavibrionaceae	uncultured	s__uncultured_bacterium
53f3dd0b07918ed219b656d19667be27	0.985973	Bacteria	Proteobacteria	Alphaproteobacteria	Kordiimonadales	uncultured	uncultured	s__uncultured_bacterium
947eca6480a339cf88cacd7a7a5b6814	0.803831	Bacteria	Proteobacteria	Gammaproteobacteria	Enterobacterales	Vibrionaceae	Vibrio
40a9f5ed89ee4e4902e8878b72855520	0.858184	Bacteria	Proteobacteria	Gammaproteobacteria	Enterobacterales	Vibrionaceae	Vibrio	s__Vibrio_fortis
416ddcd00c7ddd1160add1965a1053f0	1	Bacteria	Proteobacteria	Gammaproteobacteria
b6549e4ab13a503b5ea26df4384f0299	0.830718	Bacteria	Bacteroidota	Bacteroidia	Flavobacteriales	Cryomorphaceae
291fde99c2fafe4e5b1211b4e987539b	0.999974	Bacteria	Bacteroidota	Bacteroidia	Cytophagales	Cyclobacteriaceae	Reichenbachiella
26400c9536dc6c94bea6941d88fc40d0	0.997504	Bacteria	Proteobacteria	Gammaproteobacteria
517480c53327e7e6bb7490ef5fea687e	0.983635	Bacteria	Proteobacteria	Gammaproteobacteria	Enterobacterales	Vibrionaceae	Vibrio
c444037639655e2e87cadffd6624b3bc	0.978666	Bacteria	Proteobacteria	Alphaproteobacteria	Micavibrionales	uncultured	uncultured	s__uncultured_bacterium
469345d92751c1c0c3b06a7df25cb3fb	1	Bacteria	Proteobacteria	Gammaproteobacteria
b15d61f2e3fc498f56689cbb7ba1bf59	0.709815	Bacteria	Proteobacteria	Gammaproteobacteria	Enterobacterales
f04f4405c3ff440430f428046bb502b6	1	Bacteria	Proteobacteria	Alphaproteobacteria	Rhodobacterales	Rhodobacteraceae
0b727db83751f30384334b951b9ea9ab	0.990527	Bacteria	Bacteroidota	Bacteroidia	Chitinophagales	Saprospiraceae	Phaeodactylibacter	s__uncultured_bacterium
064ec559137e75d5f3c44a5d1bc0f29c	0.974733	Bacteria	Bacteroidota	Rhodothermia	Rhodothermales	Rhodothermaceae	Rhodothermaceae	s__uncultured_bacterium
90a4067d0b528cc7d57b9b010d562337	1	Bacteria	NB1-j	NB1-j	NB1-j	NB1-j	NB1-j
a772b37492f5847777da8fb42ef1b54c	0.833955	Bacteria	Bacteroidota	Bacteroidia	Flavobacteriales	Schleiferiaceae	Schleiferia	s__uncultured_bacterium
0273e1afb68bb4db3ce23e53bd459fc0	0.824918	Bacteria	Proteobacteria	Gammaproteobacteria	Enterobacterales	Vibrionaceae	Vibrio
0b5aa667f730c6ed21ef248bebec3b8e	0.758181	Bacteria	Proteobacteria	Alphaproteobacteria	Micavibrionales	uncultured	uncultured	s__uncultured_bacterium
228db50bb800e73d624c507a4f45d41f	1	Bacteria	Proteobacteria	Alphaproteobacteria	Rhodobacterales	Rhodobacteraceae
fad45bf97f12195eaf627c99e09ec031	0.999998	Bacteria	Proteobacteria	Alphaproteobacteria	Paracaedibacterales	Paracaedibacteraceae	uncultured	s__uncultured_bacterium
fc0e18de84ce881e99ead4ff12382211	0.998326	Bacteria	Proteobacteria	Gammaproteobacteria	Enterobacterales	Vibrionaceae	Vibrio
a55db783e1a5b198f99166a42c10da78	0.863475	Bacteria	Bacteroidota	Bacteroidia	Chitinophagales	Saprospiraceae	Lewinella	s__marine_bacterium
dcae951f826c8f5ed2ad2ca1f564a95a	0.885739	Bacteria	Proteobacteria	Alphaproteobacteria	Rhodobacterales	Rhodobacteraceae	Roseovarius
8355a33f5be1a4ee6078d4f674ec946d	0.99991	Bacteria	SAR324_clade(Marine_group_B)	SAR324_clade(Marine_group_B)	SAR324_clade(Marine_group_B)	SAR324_clade(Marine_group_B)	SAR324_clade(Marine_group_B)	s__uncultured_organism
e0d39a8d67fef2b3130fb53ebe84ce63	0.999559	Bacteria	Proteobacteria	Gammaproteobacteria	Enterobacterales	Vibrionaceae	Enterovibrio
8b43529dc6b8383e6fccd29472b3a9d8	0.913244	Bacteria	Proteobacteria	Gammaproteobacteria	Burkholderiales	Comamonadaceae	Curvibacter
41ee6a6dca343052c3fb54a769dbbaaa	0.737645	Bacteria	Bacteroidota	Bacteroidia	Flavobacteriales	Cryomorphaceae	Vicingus	s__uncultured_bacterium
3df587dd349a655b9d63f4f333116db2	0.716111	Bacteria	Proteobacteria	Gammaproteobacteria	Enterobacterales	Vibrionaceae	Vibrio	s__Vibrio_ichthyoenteri
84e0197ffb56d60def53df63a5b0a839	0.85853	Bacteria	Proteobacteria	Alphaproteobacteria	Sphingomonadales	Sphingomonadaceae	Erythrobacter
c67685fd6cb8545996315a2d3c6eec49	0.950874	Bacteria	Deinococcota	Deinococci	Thermales	Thermaceae	Thermus	s__Thermus_scotoductus
f3e3aa2a680d12c837d519a8ee0739ed	0.93876	Bacteria	Proteobacteria	Alphaproteobacteria	Rhizobiales	Rhizobiaceae	Pseudahrensia	s__uncultured_bacterium
6acfab82c5f189f8b713dcfc32b93224	0.997761	Bacteria	Proteobacteria	Gammaproteobacteria	Enterobacterales	Vibrionaceae	Vibrio
ed13cc59ab2e690a2d31e8a343e80321	0.999893	Bacteria	Margulisbacteria	Margulisbacteria	Margulisbacteria	Margulisbacteria	Margulisbacteria	s__uncultured_bacterium
2ffae18beaef0aac0da35e70c74efeb3	0.983954	Bacteria	Proteobacteria	Alphaproteobacteria	Rhodobacterales	Rhodobacteraceae	Planktotalea
35b73ff622498db5420615a6fa536b97	0.999991	Bacteria	Actinobacteriota	Actinobacteria	Propionibacteriales	Propionibacteriaceae	Cutibacterium
32c0090f1617f4955c6d5d2a7d0b1342	0.989985	Bacteria	Bacteroidota	Bacteroidia	Flavobacteriales	Cryomorphaceae	Vicingus	s__uncultured_bacterium
30fa8b30fac87a86e24933c32166a4a3	0.998147	Bacteria	Proteobacteria	Alphaproteobacteria	Micavibrionales	Micavibrionaceae	uncultured	s__uncultured_bacterium
f9861ae30923d13d6142b125a6b75e87	0.999887	Bacteria	Proteobacteria	Gammaproteobacteria	Enterobacterales	Vibrionaceae	Vibrio
d2d4a599fb874893000bef9b8e3bab6b	0.88999	Bacteria	Bdellovibrionota	Bdellovibrionia	Bacteriovoracales	Bacteriovoracaceae	Peredibacter
2714767313463531c05a361aaa035b66	1	Bacteria	Bacteroidota	Bacteroidia	Flavobacteriales	Cryomorphaceae	Luteibaculum	s__uncultured_Bacteroidetes
b95457173d5bc3e17e047bfcdaa81191	0.713953	Bacteria	Actinobacteriota	Acidimicrobiia	Microtrichales	Ilumatobacteraceae	Ilumatobacter	s__uncultured_marine
c30786fc4f46f307f12ea0be02dcc71b	0.922585	Bacteria	Proteobacteria	Alphaproteobacteria	Rickettsiales	Rickettsiaceae	uncultured	s__metagenome
a2563b2584ded0f08d357df339b42777	0.915332	Bacteria	Proteobacteria	Gammaproteobacteria	Enterobacterales	Vibrionaceae	Vibrio
36c9f66b2da249c8ff944838a784ed5e	0.709331	Bacteria	Proteobacteria	Alphaproteobacteria	Rickettsiales	SM2D12	SM2D12	s__uncultured_bacterium
b0df558f7bec56bf1e543a2107d0c942	0.980656	Bacteria	Bacteroidota	Bacteroidia	Chitinophagales	Saprospiraceae	uncultured	s__uncultured_bacterium
af23a61fb56367fec6c83af5801bb31a	0.743443	Bacteria	Proteobacteria	Gammaproteobacteria	Pseudomonadales	Pseudohongiellaceae	Pseudohongiella	s__uncultured_bacterium
653235115bc4026bd2ff4879330c3fe8	0.870444	Bacteria	Proteobacteria	Alphaproteobacteria	Micavibrionales	Micavibrionaceae	uncultured	s__uncultured_bacterium
01768897be696a5f8bf115653be5131f	0.999998	Bacteria	Proteobacteria	Gammaproteobacteria	Enterobacterales	Vibrionaceae	Photobacterium
3c99a071450bd7eb7cde6b69322c5c96	0.957884	Bacteria	Bacteroidota	Bacteroidia	Chitinophagales	Saprospiraceae	uncultured	s__uncultured_bacterium
31b231208275768bcdca263b90047a39	0.994369	Bacteria	Proteobacteria	Gammaproteobacteria	Enterobacterales	Vibrionaceae	Vibrio
824b04f70505de1f2a74e9bce8865c33	0.999827	Bacteria	Proteobacteria	Alphaproteobacteria
70d4816ed1652ffb58acef7d462ceedc	0.980716	Bacteria	Proteobacteria	Alphaproteobacteria	Rhodobacterales	Rhodobacteraceae
3f4b2f86416eb38412f450690eb1034e	0.782247	Bacteria	Proteobacteria	Alphaproteobacteria	Rickettsiales	Rickettsiaceae	Candidatus_Megaira	s__uncultured_bacterium
e59a7d92db8e3b98e7ae966ce143847a	0.992197	Bacteria	Proteobacteria	Gammaproteobacteria	Francisellales	Francisellaceae	Francisella	s__uncultured_bacterium
725c0fd1d2015b01111782dfd876234e	1	Bacteria	Proteobacteria	Gammaproteobacteria	Nitrosococcales	Methylophagaceae	Methylophaga
b922ed581bd08ffa9d56b579432a24b9	0.994617	Bacteria	Actinobacteriota	Acidimicrobiia	Microtrichales	Microtrichaceae	Sva0996_marine_group
96b56ad0bf669ed537546236f740070a	1	Bacteria	Proteobacteria	Gammaproteobacteria	Enterobacterales	Vibrionaceae
cdbd1862a9aecd8b5301410e6be71f04	0.99747	Bacteria	Fusobacteriota	Fusobacteriia	Fusobacteriales	Fusobacteriaceae	Propionigenium	s__uncultured_bacterium
afa1040a49eecbbee1997521277e48e5	0.971544	Bacteria	Actinobacteriota	Acidimicrobiia	Microtrichales	Microtrichaceae	uncultured	s__uncultured_Acidimicrobiales
378e0b8a4fe6fcb840046ae0bf641169	0.998996	Bacteria	Proteobacteria	Gammaproteobacteria	Enterobacterales	Moritellaceae	Moritella
fa39276e244a9273d43a88b2b5bd3811	1	Bacteria	Patescibacteria	Gracilibacteria	JGI_0000069-P22	JGI_0000069-P22	JGI_0000069-P22
a30038d4406224cb6c03772fad21c78f	0.70667	Bacteria	Bacteroidota	Bacteroidia	Flavobacteriales	Cryomorphaceae	uncultured	s__uncultured_bacterium
ec91d27161a1178bec327ba33371772c	0.996576	Bacteria	Proteobacteria	Gammaproteobacteria	Enterobacterales	Vibrionaceae	Vibrio
2b547041cc45f05c68fd449c263fe825	1	Bacteria	Bacteroidota	Bacteroidia	Flavobacteriales	Flavobacteriaceae
bfad6fe85b956d97f32f40b4e8203df1	0.887361	Bacteria	Proteobacteria	Alphaproteobacteria	Rhizobiales	Stappiaceae	Labrenzia
df61f92d94ab3f7f1f4615abeb9dec53	0.999922	Bacteria	Bacteroidota	Bacteroidia	Flavobacteriales	NS9_marine_group	NS9_marine_group	s__uncultured_Flavobacterium
8d3f4490fe6ff0757ad7771395c8c79e	0.907824	Bacteria	Bacteroidota	Bacteroidia	Flavobacteriales	Crocinitomicaceae	Fluviicola
8e64b8352ebcd1ca1853fb8d707d17eb	0.752399	Bacteria	Proteobacteria	Gammaproteobacteria	Enterobacterales	Vibrionaceae	Photobacterium	s__Photobacterium_phosphoreum
f0d193c606bdd70b1df43a6922ce19ab	0.704278	Bacteria	Proteobacteria	Gammaproteobacteria	Coxiellales	Coxiellaceae	Coxiella	s__uncultured_bacterium
ba685f8d91e56b2a266104d746520358	0.999954	Bacteria	Proteobacteria	Gammaproteobacteria	Enterobacterales	Psychromonadaceae	Motilimonas	s__uncultured_bacterium
e3b38afb5f63f47a29e9fb3420b7fa60	0.995758	Bacteria	Proteobacteria	Gammaproteobacteria	Enterobacterales	Vibrionaceae	Vibrio
8e4f27c48b95eaa33a1200fcba6bbbb3	1	Bacteria	Bacteroidota	Bacteroidia	Flavobacteriales	Crocinitomicaceae	Crocinitomix
2bf63d9359971c7c4a449f49574b6714	1	Bacteria	Bacteroidota	Bacteroidia	Flavobacteriales	Flavobacteriaceae	Flavobacterium
6b9a83cd8503a078ce23f55263796f25	0.82851	Bacteria	Bdellovibrionota	Oligoflexia	0319-6G20	0319-6G20	0319-6G20	s__uncultured_bacterium
184290f6f1cd25765dae031eee58960d	0.967181	Bacteria	Bacteroidota	Bacteroidia	Cytophagales	Cyclobacteriaceae	Reichenbachiella	s__uncultured_bacterium
9c62b92c78afc19e992dbd9f15cf41ea	0.859193	Bacteria	Planctomycetota	OM190	OM190	OM190	OM190	s__uncultured_bacterium
6d0eb6ca67a859c78be5672b2137ec6e	0.998902	Bacteria	Bacteroidota	Bacteroidia	Flavobacteriales	Cryomorphaceae	uncultured	s__metagenome
4ac4f38e6e9cc061718de6ef64089288	0.97176	Bacteria	Proteobacteria	Alphaproteobacteria	Rickettsiales	SM2D12	SM2D12	s__uncultured_bacterium
736e798bc18f364ffcc082b793f567b8	0.99973	Bacteria	Proteobacteria	Gammaproteobacteria	Enterobacterales	Pseudoalteromonadaceae	Pseudoalteromonas
3f89d97ef9b065d978daf5a4e46f90c9	0.985257	Bacteria	Proteobacteria	Alphaproteobacteria	Caulobacterales	Hyphomonadaceae	Hellea	s__uncultured_Alphaproteobacteria
26a51acdd617790e117b9aabeba861bb	0.999991	Bacteria	Proteobacteria	Alphaproteobacteria	Rhizobiales	Rhodobiaceae	Amorphus	s__Amorphus_suaedae
1d9c351c28124285da8c3142bacbb9b5	0.93349	Bacteria	Verrucomicrobiota	Verrucomicrobiae	Verrucomicrobiales	Rubritaleaceae	Rubritalea	s__uncultured_bacterium
e8d9c6999625c4e720cd5ae3f57bfc5c	0.99999	Bacteria	Proteobacteria	Gammaproteobacteria	Enterobacterales	Vibrionaceae
defa90a5fe5fbbf51882b4c1ce2181e7	0.999821	Bacteria	Proteobacteria	Gammaproteobacteria	Enterobacterales	Vibrionaceae	Vibrio
459ed1df90edaf6b472558a74c6ce388	0.975315	Bacteria	Proteobacteria	Alphaproteobacteria	Rhizobiales	Rhizobiaceae	Hoeflea
afb83dbfcfaf9bf6034e490db0594fcf	0.999874	Bacteria	Proteobacteria	Gammaproteobacteria	Pseudomonadales	Spongiibacteraceae	Dasania	s__uncultured_bacterium
2e3ac45445cf23ad35b3c997c1656c20	1	Bacteria	Proteobacteria	Alphaproteobacteria	Rhodobacterales	Rhodobacteraceae
308d1b7b68e061aa5be451ae3acb0904	0.905309	Bacteria	Bacteroidota	Bacteroidia	Chitinophagales	Saprospiraceae	uncultured	s__uncultured_bacterium
3aa1aeed543944bb65492f96052d6d0c	0.831962	Bacteria	Patescibacteria	Parcubacteria	Candidatus_Kaiserbacteria	Candidatus_Kaiserbacteria	Candidatus_Kaiserbacteria	s__uncultured_bacterium
b425774ca9f31bcaab95201a285850cf	0.999332	Bacteria	Acidobacteriota	Blastocatellia	Blastocatellales	Blastocatellaceae	Blastocatella	s__uncultured_Acidobacteriaceae
078950af1d2894df2fe2e8f95e0313d2	1	Bacteria	Proteobacteria	Gammaproteobacteria	Burkholderiales	Comamonadaceae
01106ee21a8831ab102328180dfdb1eb	0.894163	Bacteria	Bdellovibrionota	Bdellovibrionia	Bdellovibrionales	Bdellovibrionaceae	OM27_clade	s__uncultured_bacterium
aeca4aecfd0bc330fe3aae07d8085b73	0.734341	Bacteria	Proteobacteria	Gammaproteobacteria	Enterobacterales	Vibrionaceae	Vibrio	s__Vibrio_fortis
213d0d33dac2d8d9b9c98d8b39124994	0.976597	Bacteria	Proteobacteria	Gammaproteobacteria	Pseudomonadales	Spongiibacteraceae	Zhongshania	s__gamma_proteobacterium
014cef87a6e869d8a2b101374c175fe1	0.933754	Bacteria	Myxococcota	Polyangia	Polyangiales	Sandaracinaceae	uncultured	s__uncultured_delta
50118a1f5c4098be3db36cd304b35d31	0.996581	Bacteria	Proteobacteria	Gammaproteobacteria	Enterobacterales	Vibrionaceae	Vibrio
bbbc05c67dc1f2e9f3d272465323f9af	0.814016	Bacteria	Bacteroidota	Rhodothermia	Rhodothermales	Rhodothermaceae	Rubricoccus	s__Rubricoccus_marinus
632ee41968fb6f8e4bc93b09dcb92548	0.955537	Bacteria	Verrucomicrobiota	Verrucomicrobiae	Verrucomicrobiales	Rubritaleaceae	Roseibacillus	s__Roseibacillus_ponti
b7ce7b36e57545aea82b74bda554fcfb	0.944236	Bacteria	Bacteroidota	Bacteroidia	Flavobacteriales	Flavobacteriaceae	Ulvibacter
2daa7ca5b9be70dfc33e972cb2cfb619	0.969675	Bacteria	Bacteroidota	Bacteroidia	Flavobacteriales	Flavobacteriaceae	Croceitalea
6f49dca7d966b2333e523692bf777f3f	0.992308	Bacteria	Cyanobacteria	Sericytochromatia	Sericytochromatia	Sericytochromatia	Sericytochromatia	s__Hyaloperonospora_arabidopsidis
98359ca0135e9cc754af33f82d06aefa	0.944781	Bacteria	Proteobacteria	Gammaproteobacteria	Enterobacterales	Vibrionaceae	Vibrio
962e0906244c4966e507ac59101b354e	0.761614	Bacteria	Patescibacteria	Saccharimonadia	Saccharimonadales	Saccharimonadales	Saccharimonadales	s__uncultured_bacterium
24cbeea31eaf38b71d48039ed1b5a29b	0.753505	Bacteria	Proteobacteria	Gammaproteobacteria	Enterobacterales
e0e9376b10015d2d5e3925a505ec5e7c	0.837314	Bacteria	Proteobacteria	Gammaproteobacteria	Pseudomonadales	Alcanivoracaceae	Ketobacter	s__uncultured_marine
f6aeece4576217ea12a953341341fe34	0.991993	Bacteria	Proteobacteria	Gammaproteobacteria	Enterobacterales	Pseudoalteromonadaceae	Pseudoalteromonas
16c0aa661fa5c3a6684b1e545dac5ed4	0.924063	Bacteria	Proteobacteria	Gammaproteobacteria	Enterobacterales	Vibrionaceae	Vibrio
5ff5c0622806a5f27541288169b81a96	0.731838	Bacteria	Proteobacteria	Alphaproteobacteria	Caulobacterales	Hyphomonadaceae	Hellea	s__uncultured_Alphaproteobacteria
e099b86772dd93c92c65ac6b7e88be37	1	Bacteria	Proteobacteria	Alphaproteobacteria	Rhodobacterales	Rhodobacteraceae
d327893199ffb5f1341e51f5620b3cff	0.91565	Bacteria	Proteobacteria	Gammaproteobacteria	Enterobacterales	Vibrionaceae	Vibrio
fff17d112a5d2b312faa60a3d8f6d082	0.752526	Bacteria	Proteobacteria	Gammaproteobacteria	SS1-B-07-19	SS1-B-07-19	SS1-B-07-19
7d3d5e20837eed13db709f1494effa59	0.995502	Bacteria	Actinobacteriota	Acidimicrobiia	Microtrichales	Microtrichaceae	uncultured	s__uncultured_bacterium
15fb5e43b9916dbde59db6b63f06b32e	0.999998	Bacteria	Cyanobacteria	Vampirivibrionia	Caenarcaniphilales	Caenarcaniphilales	Caenarcaniphilales	s__uncultured_bacterium
bd323ae18c05ef24ddf56667c04faecd	0.999992	Bacteria	Proteobacteria	Alphaproteobacteria	Rhizobiales	Beijerinckiaceae	Methylobacterium-Methylorubrum
719b3dc25b4643ba905f65f410843636	0.795451	Bacteria	Planctomycetota	OM190	OM190	OM190	OM190	s__uncultured_marine
bf107c2209211b3cec15959881780c90	0.985813	Bacteria	Bacteroidota	Bacteroidia	Flavobacteriales	Flavobacteriaceae	Croceitalea
44b89cd407cf77914740708ddbc215cc	0.999996	Bacteria	Bacteroidota	Bacteroidia	Flavobacteriales	Cryomorphaceae	Owenweeksia
c6fbc2e32ade859b7219ed6c23c7d8e9	0.976314	Bacteria	Proteobacteria	Alphaproteobacteria	Kordiimonadales	Kordiimonadaceae	Kordiimonas	s__uncultured_bacterium
a64b3080ac51f9b5b902649398d8af5d	0.999947	Bacteria	Proteobacteria	Gammaproteobacteria
b1f3ca4e71f8ef6015f02f8b42d659ce	0.84858	Bacteria	Bacteroidota	Bacteroidia	Flavobacteriales	Crocinitomicaceae	Fluviicola
c49cff0616bf3b24119c8d19a39b84d2	0.998908	Bacteria	Proteobacteria	Gammaproteobacteria	Enterobacterales	Vibrionaceae	Vibrio
67ac2ef05d66e186737f4365961c8171	0.802145	Bacteria	Bacteroidota	Bacteroidia	Flavobacteriales	Flavobacteriaceae	Muricauda	s__Muricauda_sp.
f5497d5b6e6592f53275a853307284f9	0.999993	Bacteria	Proteobacteria	Alphaproteobacteria	Caulobacterales	Caulobacteraceae	Brevundimonas
785a1f7efdc61835a8b493fdbfe2e8b9	0.950063	Bacteria	Proteobacteria	Gammaproteobacteria	Pseudomonadales	Porticoccaceae	Porticoccus	s__uncultured_bacterium
630bf6a25a0660ce1c2103bcec1083bf	0.957982	Bacteria	Proteobacteria	Gammaproteobacteria	Enterobacterales	Alteromonadaceae
219cf0693c0c848bd85ada6c7c692c2f	1	Bacteria	Bacteroidota	Bacteroidia	Flavobacteriales	Flavobacteriaceae	Flavobacterium
8409053bfecaf8e80e8905437396f1f5	0.983388	Bacteria	Patescibacteria	Saccharimonadia	Saccharimonadales	Saccharimonadales	Saccharimonadales	s__uncultured_bacterium
f8c270c3ddb651255d321c37f47e1b41	0.783379	Bacteria	Proteobacteria	Gammaproteobacteria	Enterobacterales	Vibrionaceae	Vibrio
24069b65a1ea76536c65d2f24ff3c09e	0.963675	Bacteria	Proteobacteria	Gammaproteobacteria	Enterobacterales	Vibrionaceae	Vibrio
436a85a9ac3b75ac24a5deab814d87b9	1	Bacteria	Proteobacteria	Alphaproteobacteria	Rhodobacterales	Rhodobacteraceae
f7ec652540e3024995ca28bd8cc5335e	0.804403	Bacteria	Proteobacteria	Alphaproteobacteria	Rickettsiales	Rickettsiaceae	Candidatus_Megaira	s__uncultured_bacterium
c15fcf4dd8630aa8fa6b85cf71edde2f	0.999999	Bacteria	Bacteroidota	Bacteroidia	Flavobacteriales	Flavobacteriaceae	Dokdonia
e665499a511541166e3a82d3363dea4a	0.999999	Bacteria	WPS-2	WPS-2	WPS-2	WPS-2	WPS-2	s__marine_metagenome
b5cc807729b3c1b35d75e77e6e4b37e2	1	Bacteria	Proteobacteria	Gammaproteobacteria	Pseudomonadales	Marinobacteraceae	Marinobacter
006b2d660a554924adb321af3f0887f7	0.998964	Bacteria	Bacteroidota	Bacteroidia	Cytophagales	Cyclobacteriaceae	Ekhidna	s__Ekhidna_sp.
6f7a736ba21507715d61c08040a38e69	0.99871	Bacteria	Firmicutes	Bacilli	Mycoplasmatales	Mycoplasmataceae	Mycoplasma
939af5793b535c799af850ff3721baa3	0.866953	Bacteria	Bacteroidota	Bacteroidia	Flavobacteriales	Flavobacteriaceae	Spongiivirga	s__Spongiivirga_citrea
29d42aff2f70423f93e026251051050c	0.81067	Bacteria	Actinobacteriota	Acidimicrobiia	Microtrichales	Microtrichaceae	uncultured	s__uncultured_actinobacterium
de4de0da7604ed527a50f6181953f606	1	Bacteria	Proteobacteria	Gammaproteobacteria	Enterobacterales	Vibrionaceae
d5198e688117c50fdf7a907b60481379	0.820257	Bacteria	Proteobacteria	Gammaproteobacteria	Burkholderiales	Methylophilaceae	OM43_clade	s__Methylophilales_bacterium
f53b0997621eb3058912b52a0ede6c8c	0.985612	Bacteria	Proteobacteria	Gammaproteobacteria	Burkholderiales	Burkholderiales_Incertae_Sedis	Candidatus_Branchiomonas	s__uncultured_bacterium
d77e0f860c6a12c949c03349108108b7	0.912421	Bacteria	Proteobacteria	Gammaproteobacteria	Burkholderiales	Burkholderiales_Incertae_Sedis	Candidatus_Branchiomonas	s__uncultured_bacterium
d63ba2126fa580df4a93b44a42c82c81	0.710581	Bacteria	Bacteroidota	Bacteroidia	Chitinophagales	Saprospiraceae	uncultured
bcace5529b42e67f0525d62280e03fc4	0.982072	Bacteria	Proteobacteria	Alphaproteobacteria	Rhodobacterales	Rhodobacteraceae
335b2d178579da218bc526b29a184f20	0.72623	Bacteria	Proteobacteria	Alphaproteobacteria	Rhodobacterales	Rhodobacteraceae	uncultured
cf7d0e6c1ae3dcb4a9adb26bc18c163c	0.755335	Bacteria	Proteobacteria	Alphaproteobacteria	Rickettsiales	SM2D12	SM2D12	s__metagenome
08c5fec5eddb22be449da352596c228c	0.999892	Bacteria	Proteobacteria	Gammaproteobacteria	Granulosicoccales	Granulosicoccaceae	Granulosicoccus
2118f71495b5b1678b8eb0cece6e8bf2	1	Bacteria	Patescibacteria	Gracilibacteria	JGI_0000069-P22	JGI_0000069-P22	JGI_0000069-P22
a38742ce0b13f7024dca44080f0c4459	0.999374	Bacteria	Deinococcota	Deinococci	Deinococcales	Deinococcaceae	Deinococcus	s__uncultured_bacterium
ad285fa3bd3ec56b0d8eba8050f74db2	0.947243	Bacteria	Bacteroidota	Bacteroidia	Chitinophagales	Saprospiraceae	uncultured	s__uncultured_bacterium
f8945ef6d0dba81232d64f404317ac3d	1	Bacteria	Proteobacteria	Gammaproteobacteria	Pseudomonadales	Moraxellaceae	Acinetobacter
69d3e290a1d6863e900fc6c51badb65e	0.927995	Bacteria	Proteobacteria	Alphaproteobacteria	Rickettsiales	SM2D12	SM2D12
1a67a7031d765c2cc53d33f13527af95	1	Bacteria	Proteobacteria	Alphaproteobacteria	Rhodobacterales	Rhodobacteraceae
ffed50329b358b612844f03e08c32843	0.989661	Bacteria	Planctomycetota	Phycisphaerae	Phycisphaerales	Phycisphaeraceae	SM1A02	s__uncultured_Algisphaera
0c910f5f6d832012db8645112cb6ce5e	0.998485	Bacteria	Proteobacteria	Gammaproteobacteria	Pseudomonadales	Saccharospirillaceae
88617710c6bde8db6e66b0c11d9ba5b1	0.999985	Bacteria	Proteobacteria	Alphaproteobacteria	Rickettsiales	Mitochondria	Mitochondria
2f9475b21902fd4f660c2611d0df386a	1	Bacteria	Bacteroidota	Bacteroidia	Flavobacteriales	Flavobacteriaceae	Dokdonia
365c2834592b110039cc86655a5eaf81	0.84816	Bacteria	Proteobacteria	Alphaproteobacteria	Sphingomonadales	Sphingomonadaceae	Sphingorhabdus	s__Sphingorhabdus_sp.
9228f02f044b56f29280e915c24e970f	1	Bacteria	Proteobacteria	Gammaproteobacteria	Enterobacterales	Psychromonadaceae	Psychromonas
4d5e4a922221dbfeecce0e63a519ba0c	1	Bacteria	Proteobacteria	Alphaproteobacteria	Paracaedibacterales	Paracaedibacteraceae	Paracaedibacteraceae	s__uncultured_bacterium
d0127e0ace363cd921cb13f292ee8de5	1	Bacteria	Proteobacteria	Alphaproteobacteria	Rhodobacterales	Rhodobacteraceae
6706beb1764a16d2db4ced8dc1359363	1	Bacteria	Proteobacteria	Gammaproteobacteria	Pseudomonadales	Marinobacteraceae	Marinobacter
5f41f3b600d2790c6b8002beb3ac7a8e	0.989847	Bacteria	Proteobacteria	Gammaproteobacteria	Enterobacterales	Vibrionaceae	Vibrio
e11d6c628805be2e7bacf123a07074f2	0.828238	Bacteria	Bdellovibrionota	Bdellovibrionia	Bacteriovoracales	Bacteriovoracaceae	Peredibacter	s__uncultured_Bacteriovoracaceae
1a7e48edf118467b09d397b14f7d8d89	0.817833	Bacteria	Proteobacteria	Alphaproteobacteria	Micavibrionales	Micavibrionaceae	uncultured	s__uncultured_bacterium
dc74d6b4df71025f360eb61514bf4861	0.999167	Bacteria	Proteobacteria	Gammaproteobacteria	Burkholderiales
769a5bdbbe7cfbf70ae1460f6b924b2e	0.999989	Bacteria	Proteobacteria	Gammaproteobacteria	Enterobacterales	Pseudoalteromonadaceae	Pseudoalteromonas
b6bba7379befd19d3f444316a88211dc	0.941939	Bacteria	Bacteroidota	Bacteroidia	Chitinophagales	Saprospiraceae	uncultured	s__uncultured_Bacteroidetes
266e45b97147535ab0ecf5847b2df10a	0.999962	Bacteria	Proteobacteria	Gammaproteobacteria	Enterobacterales	Psychromonadaceae	Psychromonas
e0491a9eeb6cd0575864c2949a141c61	0.999917	Bacteria	Spirochaetota	Brevinematia	Brevinematales	Brevinemataceae	Brevinema	s__uncultured_spirochete
55d76fe2c3cf393834e2710a4a796a17	0.999535	Bacteria	Proteobacteria	Alphaproteobacteria	Sphingomonadales	Sphingomonadaceae
90d7e846ff2afeb5cdd6e03b85de14be	0.985071	Bacteria	Bacteroidota	Bacteroidia	Chitinophagales	Saprospiraceae	Lewinella	s__uncultured_bacterium
210e43f5779f40549a051d57d06b72ab	0.94135	Bacteria	Proteobacteria	Alphaproteobacteria	Rhizobiales	Rhizobiaceae	Hoeflea
4756b68f7d15008b395377af56ad9a2a	0.936855	Bacteria	Acidobacteriota	Thermoanaerobaculia	Thermoanaerobaculales	Thermoanaerobaculaceae	Subgroup_10	s__uncultured_bacterium
69f0c740566c063f96f0d7b929f35af4	0.782495	Bacteria	Proteobacteria	Gammaproteobacteria	Enterobacterales	Vibrionaceae	Vibrio
3b3f888ba24d5bce19956fc9c1ea3ffa	0.792723	Bacteria	Firmicutes	Bacilli	Mycoplasmatales	Mycoplasmataceae	Mycoplasma
03431a2cac2ced6cafef638650bfe373	0.999806	Bacteria	Spirochaetota	Brevinematia	Brevinematales	Brevinemataceae	Brevinema	s__uncultured_spirochete
94aaeb7bf6a86d4197dbba3f1b8ccc70	1	Bacteria	Bacteroidota	Bacteroidia	Chitinophagales	Saprospiraceae	Aureispira
33e0a790b23eb37a03cc8b0f3f8e2550	1	Bacteria	Bacteroidota	Bacteroidia	Cytophagales	Flammeovirgaceae	uncultured	s__uncultured_bacterium
41f1a4c8aa2544aac8a2c5c5a785d080	1	Bacteria	Proteobacteria	Gammaproteobacteria	Enterobacterales	Psychromonadaceae	Psychromonas
172bb4601ba7afbd1669c27bd8addb18	0.998591	Bacteria	Proteobacteria	Gammaproteobacteria	Enterobacterales	Moritellaceae	Moritella
39428f994b9c119fe94045db5705156f	1	Bacteria	Proteobacteria	Gammaproteobacteria	Burkholderiales	Comamonadaceae
257a4d61354cdfa77e079b57494f07ba	0.814409	Bacteria	Bacteroidota	Bacteroidia	Chitinophagales	Saprospiraceae	Portibacter	s__uncultured_bacterium
b65157941414c7ef5b88b212c6b34bd8	0.963299	Bacteria	Bacteroidota	Bacteroidia	Flavobacteriales	Flavobacteriaceae	Tenacibaculum	s__Tenacibaculum_sp.
d8fe33a58f3e8dfc353d1151f1bf1b5a	0.999938	Bacteria	Bacteroidota	Bacteroidia	Chitinophagales	Saprospiraceae	uncultured
9a001a9e4ac4eec243465b1512ceae24	0.99817	Bacteria	Proteobacteria	Gammaproteobacteria	Francisellales	Francisellaceae	uncultured	s__uncultured_bacterium
cc622ef311e7188cb006d71f32e95671	0.907852	Bacteria	Proteobacteria	Gammaproteobacteria	Enterobacterales	Shewanellaceae	Shewanella	s__Shewanella_livingstonensis
70983209b7d1fcd12e326d5e2cf56121	0.999985	Bacteria	Proteobacteria	Gammaproteobacteria	Pseudomonadales	Saccharospirillaceae
dc0ee6e304458f77b5940e079e64b2f9	0.855191	Bacteria	Bacteroidota	Bacteroidia	Flavobacteriales	Flavobacteriaceae	Wenyingzhuangia	s__Wenyingzhuangia_fucanilytica
6ba4fc2ba9ca1952a36c5fcdc7e75fcb	0.999989	Bacteria	Proteobacteria	Alphaproteobacteria	Sphingomonadales	Sphingomonadaceae
cb7e1a93faf25d2e536aeb741f1f09b1	1	Bacteria	Proteobacteria	Gammaproteobacteria	Enterobacterales	Vibrionaceae
f5b7dd5c3e81c1248cfeca072b5424cd	0.98838	Bacteria	Patescibacteria	Parcubacteria	Candidatus_Campbellbacteria	Candidatus_Campbellbacteria	Candidatus_Campbellbacteria	s__uncultured_bacterium
2beaa562b15207b17a63e419d64898fa	0.909423	Bacteria	Bdellovibrionota	Bdellovibrionia	Bdellovibrionales	Bdellovibrionaceae	Bdellovibrio	s__uncultured_bacterium
f456364f6434a1904b8d01afc5173270	0.986672	Bacteria	Proteobacteria	Gammaproteobacteria	Enterobacterales	Vibrionaceae	Vibrio
adc8fdbd2a0647f3ff5ca4cd9a114c75	0.800492	Bacteria	Proteobacteria	Gammaproteobacteria	Pseudomonadales	Cellvibrionaceae	uncultured	s__uncultured_organism
12f2098a57e1ec99d34ae93467116d44	0.910816	Bacteria	Patescibacteria	Gracilibacteria	Gracilibacteria	Gracilibacteria	Gracilibacteria	s__uncultured_bacterium
d33f1b0b5f3ad65baad24bd1431d3b3d	0.995073	Bacteria	Proteobacteria	Gammaproteobacteria	Pseudomonadales	Spongiibacteraceae	BD1-7_clade
766438ab581c8decb49c39c648928fc3	0.881884	Bacteria	Proteobacteria	Alphaproteobacteria	Caulobacterales	Hyphomonadaceae	uncultured	s__uncultured_Alphaproteobacteria
96c89398953f5aa5d79fafdfd9c30803	0.998209	Bacteria	Proteobacteria	Gammaproteobacteria	Enterobacterales	Pseudoalteromonadaceae	Pseudoalteromonas
cd871e09bb1fcfa86167367fa637c7e8	0.958306	Bacteria	Bacteroidota	Bacteroidia	Chitinophagales	Saprospiraceae	Phaeodactylibacter	s__uncultured_bacterium
ccfcb352f00fe9c10f0d9c674e2ebde1	1	Bacteria	Proteobacteria	Gammaproteobacteria	Enterobacterales	Psychromonadaceae	Psychromonas
622e12719283e7f03b9eeb423ca0c39a	0.833106	Bacteria	Actinobacteriota	Thermoleophilia	Gaiellales	Gaiellaceae	Gaiella	s__uncultured_actinobacterium
245dc08166e414b12afd3793e66770f7	0.711651	Bacteria	SAR324_clade(Marine_group_B)	SAR324_clade(Marine_group_B)	SAR324_clade(Marine_group_B)	SAR324_clade(Marine_group_B)	SAR324_clade(Marine_group_B)	s__uncultured_bacterium
06d6f5c5026244e7f9515c1fdeb9402e	0.866521	Bacteria	Proteobacteria	Gammaproteobacteria	uncultured	uncultured	uncultured	s__uncultured_organism
595cd144db689b1de9a825ee9f6a3234	1	Bacteria	Proteobacteria	Alphaproteobacteria	Sphingomonadales	Sphingomonadaceae
ecd3f74596690a552a268455862c8d26	0.871811	Bacteria	Acidobacteriota	Thermoanaerobaculia	Thermoanaerobaculales	Thermoanaerobaculaceae	Subgroup_10	s__uncultured_bacterium
b05d64ba5dcf5b7bcbf88c70d20fbfe4	0.970161	Bacteria	Firmicutes	Clostridia	Lachnospirales	Lachnospiraceae	Agathobacter	s__Eubacterium_ramulus
ef17c665d13240d3bb6db7e15901e5b2	0.945768	Bacteria	Verrucomicrobiota	Chlamydiae	Chlamydiales	Simkaniaceae	uncultured
7e2c5b1ea98b7008efbd5944dd4a798f	0.909559	Bacteria	Proteobacteria	Alphaproteobacteria	Puniceispirillales	uncultured	uncultured	s__uncultured_bacterium
7709504e17bc056ee5c909f3fb62c4e1	0.999991	Bacteria	Planctomycetota	Phycisphaerae	Phycisphaerales	Phycisphaeraceae	Urania-1B-19_marine_sediment_group
dbb0fe6dfa41b3e95d5b03e9741477dd	0.999953	Bacteria	Bdellovibrionota	Bdellovibrionia	Bdellovibrionales	Bdellovibrionaceae	Bdellovibrio	s__uncultured_marine
d31441931af924f13a70bd7833b1817a	0.89553	Bacteria	Bacteroidota	Bacteroidia	Flavobacteriales	Cryomorphaceae	Vicingus	s__uncultured_bacterium
d13110845921ff2910a70061d2dec531	1	Bacteria	Bacteroidota	Bacteroidia	Cytophagales	Flammeovirgaceae	uncultured	s__uncultured_bacterium
8d462d87d24f9703052764e12d429804	0.747344	Bacteria	Proteobacteria	Gammaproteobacteria	Pseudomonadales	Cellvibrionaceae	Halioxenophilus	s__uncultured_bacterium
24374d56a1b79adc4cd317e26552b631	0.975339	Bacteria	Bacteroidota	Bacteroidia	Flavobacteriales	Cryomorphaceae	Vicingus	s__uncultured_bacterium
42c91214c5d87f08b81ad4d040536db6	0.998915	Bacteria	Proteobacteria	Gammaproteobacteria	Enterobacterales	Vibrionaceae	Vibrio
f0fd107894aa6abd4547355f28e865e1	0.999971	Bacteria	Proteobacteria	Gammaproteobacteria
f563ad4064bc7df139c05c50e43eedd8	0.941073	Bacteria	Bacteroidota	Bacteroidia	Flavobacteriales	NS9_marine_group	NS9_marine_group	s__uncultured_Flavobacteriales
7a83b3bf93c6e3e5d6be9349855fcb7f	0.958963	Bacteria	Proteobacteria	Gammaproteobacteria	Pseudomonadales	Halieaceae
63b0d238fea34accad3294056757a13a	0.778643	Bacteria	Bacteroidota	Bacteroidia	Cytophagales	Cyclobacteriaceae	Reichenbachiella
b09d1e2e7b267dd406e7d86ef76a8f11	0.741601	Bacteria	Proteobacteria	Alphaproteobacteria	Kordiimonadales	Kordiimonadaceae	Kordiimonas	s__Kordiimonas_aquimaris
3b48bed85a05ddca788e637836e621f6	0.99999	Bacteria	Proteobacteria	Gammaproteobacteria	Enterobacterales	Vibrionaceae
15d983ff38662efda62875c25118f5c4	0.82178	Bacteria	Firmicutes	Bacilli	Staphylococcales	Gemellaceae	Gemella	s__uncultured_organism
2cca1acf2d3d273e3022885896280857	0.940171	Bacteria	Proteobacteria	Alphaproteobacteria	Parvibaculales	Parvibaculaceae	Mf105b01	s__uncultured_Alphaproteobacteria
cc12989855265cbb2861de8f819ceff6	0.986934	Bacteria	Patescibacteria	Parcubacteria	Candidatus_Campbellbacteria	Candidatus_Campbellbacteria	Candidatus_Campbellbacteria	s__metagenome
af055ab979e7c560fb92b90f6e394fc3	0.942415	Bacteria	Proteobacteria	Gammaproteobacteria	Burkholderiales	Alcaligenaceae	Achromobacter
00cf175cf514cc67dd631f248aabb5de	1	Bacteria	Proteobacteria	Gammaproteobacteria	Nitrosococcales	Methylophagaceae	Methylophaga
0fd182fdd2608842407c5448f91bede6	0.998946	Bacteria	Patescibacteria	Gracilibacteria	Gracilibacteria	Gracilibacteria	Gracilibacteria	s__uncultured_bacterium
8d26ce0cc885a9542bb34a5ab4b5735c	0.999421	Bacteria	Planctomycetota	Pla3_lineage	Pla3_lineage	Pla3_lineage	Pla3_lineage	s__uncultured_bacterium
f8c22ba64eba5d23f93c142f167a3da5	0.824533	Bacteria	Proteobacteria	Alphaproteobacteria	Rickettsiales	Mitochondria	Mitochondria	s__uncultured_bacterium
83539ef0c1f4bf4f6fa8e6da2e454098	0.99979	Bacteria	Actinobacteriota	Acidimicrobiia	Microtrichales	Microtrichaceae	Sva0996_marine_group
358f25d276f1768cab89629925dafb63	0.745347	Bacteria	Acidobacteriota	Vicinamibacteria	Subgroup_9	Subgroup_9	Subgroup_9	s__uncultured_marine
6d60051236ca5e0b20f59dc99e738fdd	0.999922	Bacteria	Proteobacteria	Gammaproteobacteria	Enterobacterales	Vibrionaceae
e8a2b6a1053d44466c1f07384bab6c07	0.979596	Bacteria	Proteobacteria	Alphaproteobacteria	Rickettsiales	AB1	AB1	s__Sinorickettsia_chlamys
659216768685d863d4c37abf34839566	0.999349	Bacteria	Desulfobacterota	Desulfuromonadia	Bradymonadales	Bradymonadales	Bradymonadales	s__Deltaproteobacteria_bacterium
234177e245efdf8dec2e2b7df9166b42	0.945789	Bacteria	Proteobacteria	Gammaproteobacteria	Enterobacterales	Vibrionaceae	Vibrio
58c9974c1107365d3c72c1c88320c65c	0.957809	Bacteria	Bacteroidota	Bacteroidia	Chitinophagales	Saprospiraceae	uncultured
ea55ff078b30b1acc43faa4a55219b53	0.999969	Bacteria	Proteobacteria	Gammaproteobacteria	Enterobacterales	Vibrionaceae
07aa0c3019d0b477371021c01957444d	0.919485	Bacteria	Proteobacteria	Gammaproteobacteria	Enterobacterales	Vibrionaceae	Vibrio
b07c56e910b9cba85a494751a8097c7b	0.995995	Bacteria	Firmicutes	Bacilli	Mycoplasmatales	Mycoplasmataceae	Mycoplasma
3d7cc949d30b4ef0c593d7922dbf7578	0.996014	Bacteria	Firmicutes	Bacilli	Mycoplasmatales	Mycoplasmataceae	Mycoplasma

## Sheet: Alpha-diversity statistics
Supplementary table 7. Table depicting swab α-diversity results in the form of Shannon, Observed species and Faith PD scores.								Supplementary table 8. Results of ANOVA conducted on a swab linear mixed model highlighting significant phylogenetic differences in α-diversity (Shannon diversity), between treatments, timepoints and interaction. Repeated measures accounted for using aquarium ID. Significance determined using Wald chi-square tests.							Supplementary table 11. Results of ANOVA conducted on a gut linear mixed model highlighting significant phylogenetic differences in α-diversity (Shannon diversity), between treatments, timepoints and interaction.
Sample ID	Observed	Shannon	Faith PD	Timepoint	Treatment	Aquarium		Factor	Chisq	df	P	Sig			Factor	Sum Sq	Df	F value	P	Sig
J21182.L1	170	3.00373	8.85372	T0	CO	A01		(Intercept)	1847.9	1	< 2.2E-16	***			(Intercept)	111.321	1	273.423	< 2E-16	***
J21189.L1	120	2.0837	6.87472	T0	CO	A08		Treatment	2.437	3	0.4868				Treatment	0.321	3	0.2627	0.85176
J21193.L1	215	3.52	9.40169	T0	CO	A12		Timepoint	74.981	7	1.447e-13	***			Timepoint	3.262	2	4.006	0.02712	*
J21280.L1	139	2.02054	8.3593	T0	CO	A16		Treatment : Timepoint	18.902	21	0.5914				Treatment:Timepoint	5.025	6	2.0572	0.08383
J21283.L1	115	2.77863	6.31003	T0	CO	A19		model <- lmer(Shannon ~ Treatment * Timepoint + (1 | Aquarium), data = Swab, control = lmerControl(optimizer = "bobyqa"))							model <- lm(Shannon ~ Treatment * Timepoint, data = gut)
J21286.L1	109	2.66753	6.6716	T0	CO	A22		Anova(model, type=3)							Anova(model,type=3)
J21375.L1	172	3.40966	9.68193	T0	CO	A28
J21378.L1	123	2.56239	6.92482	T0	CO	A31
J21380.L1	137	2.57741	9.51622	T0	CO	A33		Supplementary table 9. Results of ANOVA conducted on a swab linear mixed model highlighting significant phylogenetic differences in α-diversity (Observed richness), between treatments, timepoints and interaction. Repeated measures accounted for using aquarium ID. Significance determined using Wald chi-square tests.							Supplementary table 12. Results of ANOVA conducted on a gut linear mixed model highlighting significant phylogenetic differences in α-diversity (Observed richness), within treatments, timepoints and interaction.
J21470.L1	145	2.48921	7.74742	T0	CO	A40		Factor	Chisq	df	P	Sig			Factor	Sum Sq	df	F value	P	Sig
J21476.L1	34	1.24151	3.21782	T0	CO	A46		(Intercept)	815.636	1	< 2.2E-16	***			(Intercept)	126284	1	186.574	1.37e-15	***
J21478.L1	136	3.8042	8.35835	T0	CO	A48		Treatment	1.6517	3	0.6477				Treatment	818	3	0.4028	0.7519
J21194.L1	211	3.41529	9.39645	T1	CO	A01		Timepoint	70.6999	7	1.067e-12	***			Timepoint	2129	2	1.5726	0.2218
J21201.L1	193	2.61853	8.24335	T1	CO	A08		Treatment : Timepoint	15.2542	21	0.81				Treatment:Timepoint	8912	6	2.1946	0.0669
J21205.L1	154	3.231	7.06699	T1	CO	A12		model <- lmer(Observed ~ Treatment * Timepoint + (1 | Aquarium), data = Swab, control = lmerControl(optimizer = "bobyqa"))							model <- lm(Observed ~ Treatment * Timepoint, data = gut)
J21292.L1	159	2.66896	7.40152	T1	CO	A16		Anova(model, type=3)							Anova(model,type=3)
J21295.L1	259	4.09124	12.3205	T1	CO	A19
J21298.L1	170	3.39483	6.77127	T1	CO	A22
J21387.L1	112	2.35572	7.03083	T1	CO	A28		Supplementary table 10. Results of ANOVA conducted on a swab linear mixed model highlighting significant phylogenetic differences in α-diversity (Faith PD), between treatments, timepoints and interaction. Repeated measures accounted for using aquarium ID. Significance determined using Wald chi-square tests.							Supplementary table 13. Results of ANOVA conducted on a gut linear mixed model highlighting significant phylogenetic differences in α-diversity (Faith PD), between treatments, timepoints and interaction.
J21390.L1	120	1.65111	5.89784	T1	CO	A31		Factor	Chisq	df	P	Sig			Factor	Sum Sq	df	F value	P	Sig
J21392.L1	128	2.95503	7.58085	T1	CO	A33		(Intercept)	1007.97	1	< 2E-16	***			(Intercept)	1357.2	1	224.526	< 2E-16	***
J21482.L1	53	2.54716	3.16528	T1	CO	A40		Treatment	0.7371	3	0.8644				Treatment	5.86	3	0.3229	0.8087
J21488.L1	59	2.0138	3.19548	T1	CO	A46		Timepoint	106.662	7	< 2E-16	***			Timepoint	20.05	2	1.6581	0.2051
J21490.L1	155	4.21913	7.39134	T1	CO	A48		Treatment : Timepoint	22.3409	21	0.3801				Treatment:Timepoint	52.62	6	1.4508	0.2237
J21206.L1	116	3.53326	5.7677	T2	CO	A01		model <- lmer(Faith PD ~ Treatment * Timepoint + (1 | Aquarium), data = Swab, control = lmerControl(optimizer = "bobyqa"))							model <- lm(Faith PD ~ Treatment * Timepoint, data = gut)
J21213.L1	47	2.44277	3.35964	T2	CO	A08		Anova(model, type=3)							Anova(model,type=3)
J21217.L1	82	2.14986	2.34628	T2	CO	A12
J21304.L1	124	3.06492	5.55299	T2	CO	A16
J21307.L1	134	2.71146	6.20992	T2	CO	A19
J21310.L1	116	3.31718	4.96538	T2	CO	A22
J21399.L1	111	2.18746	6.03266	T2	CO	A28
J21402.L1	139	2.51346	6.93775	T2	CO	A31
J21404.L1	116	2.77581	4.51805	T2	CO	A33
J21494.L1	63	2.82597	4.14734	T2	CO	A40
J21500.L1	39	2.21381	2.16039	T2	CO	A46
J21502.L1	71	3.626	4.09123	T2	CO	A48
J21218.L1	108	3.91217	5.92373	T3	CO	A01
J21225.L1	82	2.70151	4.5011	T3	CO	A08
J21229.L1	168	3.58015	6.02839	T3	CO	A12
J21316.L1	117	1.47126	6.22957	T3	CO	A16
J21319.L1	107	4.03137	5.272	T3	CO	A19
J21322.L1	103	3.54596	6.70724	T3	CO	A22
J21411.L1	120	2.09063	5.85469	T3	CO	A28
J21414.L1	120	2.03132	5.88571	T3	CO	A31
J21416.L1	134	2.66615	6.93602	T3	CO	A33
J21506.L1	53	1.79477	3.92116	T3	CO	A40
J21512.L1	82	2.25432	4.83794	T3	CO	A46
J21514.L1	62	3.22382	4.40689	T3	CO	A48
J21230.L1	213	3.96113	9.08464	T4	CO	A01
J21237.L1	154	3.40702	6.02351	T4	CO	A08
J21241.L1	168	4.14365	5.74563	T4	CO	A12
J21328.L1	169	2.71292	7.06173	T4	CO	A16
J21331.L1	230	4.29842	8.82773	T4	CO	A19
J21334.L1	214	3.91642	9.19337	T4	CO	A22
J21423.L1	89	2.53469	6.0559	T4	CO	A28
J21426.L1	111	2.90339	5.74858	T4	CO	A31
J21428.L1	99	2.96823	4.23227	T4	CO	A33
J21518.L1	61	2.90474	3.04236	T4	CO	A40
J21524.L1	80	1.90975	3.737	T4	CO	A46
J21526.L1	81	3.90906	4.22511	T4	CO	A48
J21249.L1	133	3.35444	4.85332	T5	CO	A08
J21253.L1	98	3.49777	5.16432	T5	CO	A12
J21340.L1	171	3.40588	7.57707	T5	CO	A16
J21346.L1	193	3.63832	7.72515	T5	CO	A22
J21438.L1	189	3.58357	7.39876	T5	CO	A31
J21440.L1	181	3.32607	7.37033	T5	CO	A33
J21536.L1	133	3.43652	4.9032	T5	CO	A46
J21538.L1	105	3.99255	5.20628	T5	CO	A48
J21261.L1	107	3.13745	4.86842	T6	CO	A08
J21265.L1	160	3.36323	7.04803	T6	CO	A12
J21352.L1	132	2.68937	7.97568	T6	CO	A16
J21358.L1	149	2.85213	7.71428	T6	CO	A22
J21450.L1	163	3.8946	7.80583	T6	CO	A31
J21452.L1	169	2.8945	7.39445	T6	CO	A33
J21548.L1	112	2.32436	5.99175	T6	CO	A46
J21550.L1	119	3.64653	4.90182	T6	CO	A48
J21247.L1	87	3.03287	5.40331	T7	CO	A08
J21255.L1	79	2.30306	4.4534	T7	CO	A12
J21529.L1	135	3.50441	7.11253	T7	CO	A46
J21532.L1	138	3.08536	7.4909	T7	CO	A48
J21184.L1	216	3.33143	11.0112	T0	FI	A03
J21187.L1	181	3.67594	8.3277	T0	FI	A06
J21192.L1	229	3.2376	12.2475	T0	FI	A11
J21281.L1	120	2.49736	6.28552	T0	FI	A17
J21282.L1	234	4.16338	10.453	T0	FI	A18
J21287.L1	143	2.48004	8.96672	T0	FI	A23
J21372.L1	97	2.33044	5.59779	T0	FI	A25
J21374.L1	243	3.82559	11.5757	T0	FI	A27
J21382.L1	119	3.0467	7.47113	T0	FI	A35
J21468.L1	193	3.08772	10.1505	T0	FI	A38
J21472.L1	108	2.15616	6.76791	T0	FI	A42
J21475.L1	199	3.38698	11.3769	T0	FI	A45
J21196.L1	197	3.17589	8.35539	T1	FI	A03
J21199.L1	143	2.78332	6.82668	T1	FI	A06
J21204.L1	167	3.2462	7.50692	T1	FI	A11
J21293.L1	140	3.2428	6.25967	T1	FI	A17
J21294.L1	227	4.15151	9.4794	T1	FI	A18
J21299.L1	160	2.63702	8.00488	T1	FI	A23
J21384.L1	54	1.36186	3.95667	T1	FI	A25
J21386.L1	135	3.24655	6.98773	T1	FI	A27
J21394.L1	152	3.16908	8.60697	T1	FI	A35
J21480.L1	223	4.25009	10.2072	T1	FI	A38
J21484.L1	132	3.59504	6.52389	T1	FI	A42
J21487.L1	121	3.2153	4.9926	T1	FI	A45
J21208.L1	102	1.92828	5.69959	T2	FI	A03
J21211.L1	90	2.79451	4.23742	T2	FI	A06
J21216.L1	196	3.58833	8.52225	T2	FI	A11
J21305.L1	111	2.79144	4.63983	T2	FI	A17
J21306.L1	140	3.19684	6.23706	T2	FI	A18
J21311.L1	90	2.16909	5.2119	T2	FI	A23
J21396.L1	91	2.43938	4.33757	T2	FI	A25
J21398.L1	128	3.85138	6.27491	T2	FI	A27
J21406.L1	114	3.49172	5.10234	T2	FI	A35
J21492.L1	83	3.68249	3.85511	T2	FI	A38
J21496.L1	164	3.16522	6.55727	T2	FI	A42
J21499.L1	72	2.81982	3.02233	T2	FI	A45
J21220.L1	144	4.26774	6.67344	T3	FI	A03
J21223.L1	102	3.09951	5.08033	T3	FI	A06
J21228.L1	68	2.68717	3.48636	T3	FI	A11
J21317.L1	175	3.71796	7.91312	T3	FI	A17
J21318.L1	205	4.27699	8.79378	T3	FI	A18
J21323.L1	85	2.81522	4.85301	T3	FI	A23
J21408.L1	102	2.42917	5.91269	T3	FI	A25
J21410.L1	164	2.49007	8.91678	T3	FI	A27
J21418.L1	149	3.15107	6.06965	T3	FI	A35
J21504.L1	176	4.40496	7.46442	T3	FI	A38
J21508.L1	129	3.83148	5.70503	T3	FI	A42
J21511.L1	84	3.80444	4.75796	T3	FI	A45
J21232.L1	213	4.35993	8.68287	T4	FI	A03
J21235.L1	224	3.93897	8.11343	T4	FI	A06
J21240.L1	123	3.38758	6.74199	T4	FI	A11
J21329.L1	208	4.1702	8.79228	T4	FI	A17
J21330.L1	98	1.97708	4.85142	T4	FI	A18
J21335.L1	103	2.37988	5.64514	T4	FI	A23
J21420.L1	104	2.49152	4.60073	T4	FI	A25
J21422.L1	198	3.10098	9.72748	T4	FI	A27
J21430.L1	177	2.98404	7.78154	T4	FI	A35
J21516.L1	194	4.67299	6.56284	T4	FI	A38
J21520.L1	95	3.81601	5.6696	T4	FI	A42
J21523.L1	150	3.66032	7.38294	T4	FI	A45
J21244.L1	212	3.95858	8.30173	T5	FI	A03
J21252.L1	134	3.04748	6.45562	T5	FI	A11
J21342.L1	148	2.53089	5.76401	T5	FI	A18
J21432.L1	140	3.53011	5.72701	T5	FI	A25
J21434.L1	140	3.17158	5.87212	T5	FI	A27
J21442.L1	162	3.22329	7.22056	T5	FI	A35
J21528.L1	268	4.75034	9.50475	T5	FI	A38
J21535.L1	169	3.85111	7.55376	T5	FI	A45
J21256.L1	200	4.11569	8.18218	T6	FI	A03
J21264.L1	182	2.7508	7.87706	T6	FI	A11
J21354.L1	233	4.51865	9.32474	T6	FI	A18
J21444.L1	129	3.1737	5.88917	T6	FI	A25
J21446.L1	268	3.89602	10.7498	T6	FI	A27
J21454.L1	170	2.94105	8.46992	T6	FI	A35
J21540.L1	73	3.00861	4.99718	T6	FI	A38
J21547.L1	191	3.90748	8.5405	T6	FI	A45
J21242.L1	81	2.23544	4.28643	T7	FI	A03
J21343.L1	91	1.30404	4.28851	T7	FI	A18
J21435.L1	157	2.95641	9.19756	T7	FI	A27
J21437.L1	135	2.4994	7.36448	T7	FI	A35
J21186.L1	139	2.34686	6.99501	T0	K1	A05
J21188.L1	122	3.05112	6.97812	T0	K1	A07
J21191.L1	155	2.40408	8.44757	T0	K1	A10
J21277.L1	155	2.04683	10.87	T0	K1	A13
J21278.L1	117	2.83444	6.69143	T0	K1	A14
J21284.L1	169	3.28054	10.517	T0	K1	A20
J21373.L1	192	3.28901	9.86507	T0	K1	A26
J21379.L1	236	4.31378	10.1329	T0	K1	A32
J21467.L1	67	3.519	3.44878	T0	K1	A37
J21474.L1	141	3.5768	7.43423	T0	K1	A44
J21477.L1	87	2.85421	5.62208	T0	K1	A47
J21198.L1	187	4.36632	7.24483	T1	K1	A05
J21200.L1	139	3.39913	6.83447	T1	K1	A07
J21203.L1	221	3.27489	10.0824	T1	K1	A10
J21289.L1	180	2.28272	8.15957	T1	K1	A13
J21290.L1	99	1.71726	5.79195	T1	K1	A14
J21296.L1	269	4.36122	11.9582	T1	K1	A20
J21385.L1	76	3.47202	3.72073	T1	K1	A26
J21388.L1	109	2.2011	5.42916	T1	K1	A29
J21391.L1	193	4.39982	7.85592	T1	K1	A32
J21479.L1	147	3.77921	6.92571	T1	K1	A37
J21486.L1	98	3.25755	5.73541	T1	K1	A44
J21489.L1	36	2.95648	3.79876	T1	K1	A47
[truncated: 134 more rows]

## Sheet: Beta-diversity statistics
Supplementary table 14. Swab results from two factorial repeated measures PERMANOVA highlighting β-diversity (Bray-Curtis diversity) differences between treatments, timepoints and interaction (without water and swab controls). Increasing number of asterisks (*) refers to increased significance.
[truncated: 15 more rows]

[truncated: 5 more sheets: Indicator species analysis, Vibrio statistics, Alginolyticus, PCA & line graph stats , SWAB-GUT correlation]
